# Supplementary material for: Rapid detection of microbiota cell type diversity using machine-learned classification of flow cytometry data
Source: Commun Biol. 2020 Jul 15;3:379. doi: 10.1038/s42003-020-1106-y (PMC7363847; doi:10.1038/s42003-020-1106-y)
Supplement: Supplementary file 2 — Supplementary Data 1 [file 42003_2020_1106_MOESM2_ESM.xlsx]

## Sheet: Dataset1
Class	Merged 32	B02	B05	B1	B10	B15	B2	B4	B6	AJH1	AJH2	ATJ1	ATJ2	ACH1	ACH2	ACH3	BST1	BST2	CCR1	CCR2	CAL	ECL_EXP3	ECL_STAT_LB	ECL_STAT_MM	ECL	LLC	PKM1	PMG	PPT	PVR1	PVR2	SWT	SYN		Sum output class	Prop to correct output class		prop_110719_1	110719_2	110719_3	110719_4		average	sd		data in Table 1, 'Precision')
1	B02	9840	26	0	1	1	3	8	1	0	0	0	0	0	0	0	0	0	0	0	0	0	0	0	0	0	56	0	0	8	0	0	0		9944	0.989541	98.9541	99.1	99.2	99	98.9		99.0308	0.11974
2	B05	110	9948	0	1	0	1	0	0	0	0	0	0	0	3	8	0	0	0	0	0	0	0	0	0	0	0	0	0	0	0	0	0		10071	0.987787	98.7787	98.7	98.6	98.7	98.5		98.6557	0.107694
3	B1	5	2	9976	4	1	25	4	0	0	0	0	0	0	0	0	0	0	0	0	0	0	0	0	0	0	0	0	0	1	0	0	0		10018	0.995808	99.5808	99.5	99.5	99.7	99.5		99.5562	0.0876879
4	B10	0	0	0	9913	17	0	0	0	0	0	0	0	0	0	0	0	0	0	0	0	0	0	0	0	0	0	0	0	0	0	0	0		9930	0.998288	99.8288	99.8	99.8	99.6	99.8		99.7658	0.0934983
5	B15	1	0	0	63	9974	0	0	0	0	0	0	0	0	0	0	0	0	0	0	0	0	0	0	0	0	0	0	0	0	0	0	0		10038	0.993624	99.3624	98.6	98.9	99.1	98.7		98.9325	0.307636
6	B2	9	1	23	0	4	9952	27	5	0	0	0	0	0	0	0	0	0	0	0	2	0	0	1	0	0	0	0	0	0	0	0	0		10024	0.992817	99.2817	99.7	99.5	99.6	99.7		99.5563	0.174478
7	B4	0	1	0	3	2	9	9642	152	0	0	0	0	0	0	0	0	0	0	0	0	0	0	0	0	0	0	0	0	0	0	0	0		9809	0.982975	98.2975	97.2	97.3	98.2	98.1		97.8195	0.525735
8	B6	0	0	0	9	1	0	314	9839	0	0	0	0	0	0	0	0	0	0	0	0	0	0	0	0	0	0	0	0	0	0	0	0		10163	0.96812	96.812	96.3	96.1	96.7	96.6		96.5024	0.294658
9	AJH1	0	0	0	0	0	0	0	0	8808	8	609	7	50	98	5	125	0	0	0	0	0	0	0	313	276	0	502	206	113	0	24	0		11144	0.79038	79.038	78.8	80	78.9	79.3		79.2076	0.481129
10	AJH2	0	0	0	0	0	0	0	0	83	9102	1	59	0	0	288	60	191	0	3	0	0	9	0	1419	329	0	46	0	0	0	32	0		11622	0.78317	78.317	78	78.8	77.8	76.7		77.9234	0.781207
11	ATJ1	0	0	0	0	0	0	0	0	381	0	5530	19	224	592	0	0	0	136	0	0	0	0	0	23	1048	0	3151	482	169	0	46	26		11827	0.467574	46.7574	46.2	46	47.5	48.3		46.9515	0.952244
12	ATJ2	0	0	0	0	0	0	0	0	0	115	74	5751		7	534	19	2	0	0	0	0	0	0	114	853	0	839	5	0	0	1003	258		9574	0.600689	60.0689	59.8	61.9	54.9	60.6		59.4538	2.67081
13	ACH1	0	1	0	0	0	0	0	0	0	0	303	0	7336	374	0	0	0	1875	0	0	0	0	0	0	241	130	264	1552	635	0	13	0		12724	0.576548	57.6548	57.5	56.3	55.7	56.9		56.811	0.82008
14	ACH2	0	0	0	0	0	0	0	0	1	0	289	0	18	6240	0	0	0	486	0	0	0	0	0	30	768	0	240	489	365	1	247	192		9366	0.66624	66.624	64.1	68.9	66.3	64.7		66.1248	1.87826
15	ACH3	0	0	0	0	0	0	0	0	0	17	22	0	0	109	7953	1	119	22	8	0	0	3	0	171	1243	0	92	17	0	13	703	154		10647	0.746971	74.6971	69.6	69.4	68.8	70.6		70.6194	2.36983
16	BST1	0	0	0	0	0	0	0	0	123	54	0	1084	0	0	2	9768	0	0	0	0	0	0	0	13	22	0	3	0	0	0	30	0		11099	0.880079	88.0079	96.8	97.8	97.9	97.9		95.6816	4.31469
17	BST2	0	1	0	0	0	0	0	0	0	269	0	0	0	0	41	6	8149	0	1698	8	22	22	0	327	0	0	0	0	0	58	0	0		10601	0.768701	76.8701	76.7	74.8	77.9	76.5		76.554	1.11942
18	CCR1	0	0	0	0	0	0	0	0	0	0	59	2	728	476	2	0	0	5402	0	0	0	0	0	0	10	97	72	740	136	0	224	608		8556	0.63137	63.137	61	61.9	59.5	64.5		62.0074	1.9237
19	CCR2	1	18	1	1	0	0	0	3	0	6	0	0	0	0	173	0	1163	0	8129	0	28	48	0	63	0	0	0	0	0	97	0	0		9731	0.835371	83.5371	81.8	82.3	84.8	83.2		83.1274	1.16376
20	CAL	0	0	0	2	0	2	3	0	0	0	0	0	0	0	0	2	6	0	1	9986	4	0	0	0	0	0	0	0	0	0	0	0		10006	0.998001	99.8001	99.8	99.9	99.9	99.7		99.82	0.0836589
21	MG_EXP	0	1	0	1	0	0	0	0	1	0	0	0	0	0	0	1	91	0	44	0	8843	987	117	0	0	0	0	0	0	2	0	0		10088	0.876586	87.6586	86.1	87	89	87.7		87.4917	1.06358
22	MG_STAT_LB	0	0	0	0	0	0	0	0	0	0	0	3	0	2	11	0	10	0	70	0	879	8924	0	0	1	0	0	0	0	2	1	0		9903	0.901141	90.1141	88.9	90.9	90.2	90.1		90.0428	0.720044
23	MG_STAT_MM	1	0	0	2	0	1	1	0	0	0	0	0	0	0	0	0	0	0	0	0	202	0	9705	0	0	0	0	0	0	26	0	0		9938	0.976555	97.6555	96.4	96.9	96.9	95.6		96.6911	0.757053
24	DH	0	0	0	0	0	1	0	0	148	319	8	16	0	40	156	7	207	0	25	4	0	6	6	7268	135	0	29	29	0	102	6	0		8512	0.853853	85.3853	83.1	82.7	83.3	83.1		83.5171	1.06689
25	LLC	0	0	0	0	0	0	0	0	9	95	456	1252	102	278	548	4	7	40	3	0	0	0	0	182	3700	0	487	190	50	0	233	110		7746	0.477666	47.7666	53.6	50	46.1	51.9		49.8733	3.02853
26	PKM1	30	1	0	0	0	0	0	0	0	0	0	0	265	0	0	0	0	28	0	0	0	0	0	0	0	9283	0	404	463	0	0	0		10474	0.88629	88.629	87.1	88.3	87.4	87		87.6858	0.735188
27	PMG	0	0	0	0	0	0	0	0	319	1	1923	230	49	525	41	0	0	56	0	0	0	0	0	22	902	0	3229	871	36	0	258	119		8581	0.376296	37.6296	46.2	37.2	36.8	39.6		39.4859	3.9044
28	PPT	0	0	0	0	0	0	1	0	68	0	431	0	730	664	0	0	0	570	0	0	0	0	0	0	167	117	580	2960	515	0	428	378		7609	0.389013	38.9013	43.5	36.1	34.7	38		38.2403	3.36429
29	PVR1	3	0	0	0	0	0	0	0	57	0	65	0	497	6	0	0	0	103	0	0	0	0	0	0	154	317	35	857	7509	0	3	0		9606	0.781699	78.1699	74.6	78.5	75.9	79		77.234	1.89175
30	PVR2	0	0	0	0	0	0	0	0	0	2	0	0	1	49	2	7	55	0	19	0	22	1	171	42	0	0	0	0	0	9699	0	0		10070	0.963158	96.3158	96.1	97.7	97.2	96.4		96.7432	0.67792
31	SWT	0	0	0	0	0	0	0	0	2	12	84	1216	0	262	158	0	0	122	0	0	0	0	0	13	114	0	233	335	0	0	4450	1630		8631	0.515583	51.5583	58	52.1	48.6	53.2		52.6917	3.421
32	SYN	0	0	0	0	0	0	0	0	0	0	146	361	0	275	78	0	0	1160	0	0	0	0	0	0	37	0	198	863	0	0	2299	6525	0.546391	11942	0.546391	54.6391	54.8	56.9	55.4	56.4		55.6278	0.991146
	sum	10000	10000	10000	10000	10000	9994	10000	10000	10000	10000	10000	10000	10000	10000	10000	10000	10000	10000	10000	10000	10000	10000	10000	10000	10000	10000	10000	10000	10000	10000	10000	10000
	best self-prediction	0.984	0.9948	0.9976	0.9913	0.9974	0.995797	0.9642	0.9839	0.8808	0.9102	0.553	0.5751	0.7336	0.624	0.7953	0.9768	0.8149	0.5402	0.8129	0.9986	0.8843	0.8924	0.9705	0.7268	0.37	0.9283	0.3229	0.296	0.7509	0.9699	0.445	0.6525
	110719_1	98.2	99.4	99.9	98.5	99.8	99.1	96.1	97.7	88.2	92.3	57.1	61.6	74.1	64.1	78.4	97.4	79.4	55.4	78.4	99.9	88.6	88.1	96.4	74.3	29.9	94.9	29.3	24.3	73.9	95.7	43.3	67.6					78.7
	110719_2	98.4	99.3	99.7	98.8	99.8	99.4	95.9	97.6	88.8	89.6	58.9	60.6	71.9	62.5	78.3	98.1	80.7	50.6	76.8	99.9	88.3	88.9	98.6	73.4	35.1	94.2	31.4	30.6	73.5	97.5	46.5	66						79
	110719_3	98.3	99.5	99.8	99.1	99.7	99.4	96.5	98.4	88.6	90.9	53.3	52.7	72.8	62.6	77.8	97.7	81.4	55.1	81.3	99.9	88.3	90.8	97.7	72.7	31.2	93.7	36.4	21.8	73.3	97	43	68							78.7
	110719_4	98.2	99.4	99.9	98.7	99.8	99.4	96.4	98.2	89.6	90.6	56.6	61.7	71.4	65.4	77.1	98	81.1	54.7	79.6	99.9	87.2	89.7	97.1	72	36.9	94.5	35	30.4	73.7	96.4	43.1	66.2								79.3
		98.4	99.48	99.76	99.13	99.74	99.5797	96.42	98.39	88.08	91.02	55.3	57.51	73.36	62.4	79.53	97.68	81.49	54.02	81.29	99.86	88.43	89.24	97.05	72.68	37	92.83	32.29	29.6	75.09	96.99	44.5	65.25
Data in Table 1, 'Recall'
	Average	98.3	99.416	99.812	98.846	99.768	99.3759	96.264	98.058	88.656	90.884	56.24	58.822	72.712	63.4	78.226	97.776	80.818	53.964	79.478	99.892	88.166	89.348	97.37	73.016	34.02	94.026	32.878	27.34	73.898	96.718	44.08	66.61
	stdev	0.1	0.0792465	0.0878635	0.268477	0.0460435	0.172784	0.253929	0.382518	0.603059	0.968649	2.08998	3.81974	1.08799	1.31719	0.892401	0.27907	0.850659	1.95025	1.93337	0.0178885	0.553877	1.00026	0.827345	0.87194	3.28892	0.7993	2.839	4.03212	0.702866	0.689652	1.48054	1.1513

## Sheet: Explanation
This dataset 1 shows the output of the ANN-32 training, for five different classifiers.
The example shows attributed events from a combined FCM dataset of 10,000 subsampled standards, concatenated and classified.
Columns show recall: The number of true positives divided by the sum of true positives and false negatives in a dataset, expressed as percentage
Rows show precision: The number of true positives divided by the sum of true and false positives in a dataset, expressed as percentage
Numbers of events are the results from one classifier run.
Summaries and proportions and the sides are from five classifiers, and then averaged.
These average data are plotted as heatmaps in Fig. S2 and Fig. 2B
