# Supplementary material for: Rapid detection of microbiota cell type diversity using machine-learned classification of flow cytometry data
Source: Commun Biol. 2020 Jul 15;3:379. doi: 10.1038/s42003-020-1106-y (PMC7363847; doi:10.1038/s42003-020-1106-y)
Supplement: Supplementary file 3 — Supplementary Data 2 [file 42003_2020_1106_MOESM3_ESM.xlsx]

## Sheet: Datasheet2
	EVENT-1	EVENT-2	EVENT-3	EVENT-4	EVENT-5	EVENT-6	EVENT-7	EVENT-8	EVENT-9	EVENT-10	EVENT-11	EVENT-12	EVENT-13	EVENT-14	EVENT-15	EVENT-16	EVENT-17	EVENT-18	EVENT-19	EVENT-20
CLASS-1	0.732992	0.000204942	0.00641951	0.796348	5.14037e-06	1.30102e-10	0.977189	0.951366	5.13135e-05	0.0180851	5.29954e-13	6.09846e-05	0.000158606	0.0456977	0.00241397	1.72775e-17	3.35517e-05	5.21949e-05	1.8722e-05	3.79011e-19
CLASS-2	4.21013e-07	1.02726e-06	0.00206052	0.203646	2.72211e-07	2.38922e-08	0.00701191	0.0484071	0.0110665	0.576636	5.25657e-12	5.79759e-07	1.55198e-13	0.593808	6.25274e-09	8.1271e-14	1.09843e-07	1.97594e-06	2.47121e-07	1.49689e-14
CLASS-3	5.18106e-08	1.00858e-10	0.00316009	3.0303e-23	0.00187898	2.68158e-14	3.0738e-15	9.84665e-19	1.54061e-15	1.01651e-19	1.63031e-12	0.614863	0.976156	7.96697e-21	0.628798	4.94876e-16	0.218933	0.127771	0.606693	1.70772e-12
CLASS-4	1.89752e-16	0.0150916	3.51832e-08	4.21642e-34	7.19588e-13	1.57796e-22	1.31602e-29	1.45035e-27	8.75933e-28	3.30436e-31	3.86449e-11	3.93226e-07	3.04978e-05	3.67145e-32	8.47444e-05	1.36208e-25	6.97646e-08	3.07653e-09	6.65387e-07	1.23164e-23
CLASS-5	8.83274e-24	0.596361	1.13653e-13	5.28597e-31	9.26625e-14	1.08381e-19	9.22514e-29	1.10796e-24	1.74607e-26	3.44053e-29	1.18106e-06	4.72949e-13	9.99938e-12	4.97527e-30	1.86171e-10	5.83168e-23	6.01083e-14	1.83655e-12	4.57129e-13	2.41314e-22
CLASS-6	0.0001181	9.58172e-12	0.98781	1.9866e-12	0.0673318	6.11348e-10	1.28911e-08	4.97727e-11	2.91688e-09	1.89449e-11	0.00209343	0.00808268	1.47927e-05	3.47329e-12	0.340801	1.11094e-12	0.00299958	0.111769	0.00454379	2.41232e-09
CLASS-7	8.2879e-11	0.0143143	0.000546124	1.01795e-21	0.000478111	3.59968e-14	3.17134e-16	3.68691e-19	1.3468e-16	2.11522e-20	1.19191e-05	0.0029607	3.05626e-05	1.59678e-21	0.00175599	2.88525e-16	0.000742338	0.00617035	0.0027294	5.85336e-13
CLASS-8	1.01999e-12	0.0211857	2.16913e-06	7.68948e-23	5.96704e-07	1.30962e-18	1.58694e-15	5.71996e-20	1.10357e-16	9.03195e-21	1.93193e-19	4.35156e-05	3.15671e-07	4.89294e-22	1.62694e-06	1.19492e-21	1.01688e-05	2.28544e-05	3.88985e-05	1.85996e-18
CLASS-9	3.28207e-20	6.98136e-16	2.75053e-17	4.68683e-28	3.45298e-09	3.64229e-11	1.88315e-20	1.06581e-26	2.30143e-18	3.10784e-22	2.96164e-13	6.46912e-09	6.06317e-18	3.43317e-23	4.23552e-21	1.82665e-07	2.43153e-09	1.35513e-08	1.02184e-08	7.26444e-06
CLASS-10	1.43901e-27	1.38203e-12	2.39249e-26	1.97975e-23	5.83294e-20	1.62843e-09	1.58406e-23	1.38425e-23	7.7737e-23	9.91862e-21	2.69484e-11	1.21561e-17	3.01464e-24	2.60878e-20	9.92335e-29	5.8627e-06	7.67893e-18	1.96461e-18	1.85578e-17	7.79507e-13
CLASS-11	2.63764e-10	6.98466e-15	4.1545e-13	7.8718e-14	2.22194e-06	0.000143883	9.70608e-10	1.34995e-14	2.17779e-06	1.5245e-08	8.31273e-14	7.03454e-07	4.09393e-19	3.57934e-09	3.13484e-20	0.00931586	1.12461e-06	1.04487e-06	6.19679e-07	0.196124
CLASS-12	8.24351e-09	6.9436e-16	7.89217e-24	4.5988e-06	8.30454e-16	0.0437703	6.62646e-08	1.53958e-06	3.42052e-05	0.0125042	2.64782e-14	5.37276e-16	6.93325e-29	0.0526196	1.48869e-31	0.132537	3.94374e-14	3.49554e-17	3.42985e-16	1.93035e-06
CLASS-13	5.69163e-06	4.56926e-09	1.64601e-06	1.69084e-21	0.131412	1.14689e-15	6.54252e-06	6.93946e-24	0.000602715	1.065e-13	4.05797e-15	0.0432006	1.89474e-10	1.69757e-16	1.61062e-11	1.26751e-14	0.01961	0.213522	0.027235	0.0102179
CLASS-14	6.88146e-11	7.51593e-12	1.72408e-10	9.72041e-07	0.00011465	0.00246093	0.00311017	5.07431e-10	0.410384	0.0942567	1.81538e-14	3.2406e-05	2.27289e-16	0.0357602	5.20849e-17	0.0099596	2.76999e-05	0.000111301	2.18831e-05	0.32093
CLASS-15	8.18987e-29	1.61023e-08	1.01192e-21	3.14534e-07	3.45219e-16	0.848992	2.17785e-12	5.56697e-08	3.50127e-10	0.000477415	4.6967e-16	1.99129e-15	1.53617e-25	0.00710587	1.45797e-27	0.395493	2.25325e-16	5.51264e-15	2.32532e-15	6.19427e-08
CLASS-16	1.32285e-22	1.45511e-12	5.33421e-24	7.70964e-31	4.63129e-14	2.54955e-12	9.25285e-23	2.8054e-24	2.43538e-21	7.78219e-24	3.36842e-12	7.98326e-14	1.74312e-16	2.91151e-24	2.44169e-23	5.77045e-10	2.47212e-14	2.05157e-13	1.0872e-13	1.186e-11
CLASS-17	6.47249e-24	0.000208707	9.27593e-19	2.37015e-18	1.51914e-14	5.49073e-07	2.70772e-19	3.60661e-11	2.90102e-16	1.35858e-14	0.0007943	4.37655e-15	3.0506e-17	2.77116e-14	1.66658e-18	1.06515e-09	2.62442e-16	1.18169e-13	5.18622e-15	1.70388e-14
CLASS-18	5.98934e-05	1.15439e-18	1.73294e-12	6.70121e-08	1.72095e-06	3.52317e-06	0.00379365	3.41287e-10	0.570356	0.294115	1.30533e-17	1.86318e-07	2.57001e-21	0.260647	7.02756e-22	4.53476e-05	3.36749e-07	4.07301e-07	9.7073e-08	0.00215063
CLASS-19	5.63249e-26	0.20892	1.265e-16	7.68875e-14	9.33946e-18	1.81661e-05	4.85992e-16	3.66089e-05	4.66247e-12	5.7526e-11	0.0350104	1.95467e-18	2.94904e-19	4.30963e-11	1.2827e-16	1.6319e-09	2.44768e-19	2.65507e-17	1.25216e-18	2.51609e-14
CLASS-20	1.56417e-20	0.020718	2.18145e-13	3.79624e-34	1.93776e-10	2.74482e-18	7.1159e-26	2.94117e-27	2.08186e-21	2.21551e-27	0.962049	5.63024e-12	6.71849e-13	8.45919e-29	4.93381e-12	6.63422e-18	6.91035e-13	2.83111e-10	4.1347e-12	2.28023e-13
CLASS-21	8.01327e-28	0.119024	3.21694e-09	7.65278e-23	1.95226e-08	5.96154e-09	8.04188e-21	1.2846e-11	1.73125e-18	5.61523e-18	3.91866e-05	1.67975e-09	0.000204084	7.21714e-18	0.0219918	3.6969e-12	4.43042e-11	2.04468e-07	1.3981e-09	1.0804e-13
CLASS-22	2.67445e-29	2.92023e-06	1.55412e-10	1.45849e-15	4.052e-14	0.00385196	1.06438e-18	0.00018782	1.84667e-18	2.56909e-14	1.03587e-16	7.67784e-13	2.89947e-08	1.4606e-13	0.00025344	1.12961e-06	2.54653e-13	6.91675e-13	6.04073e-13	7.08172e-11
CLASS-23	1.12241e-19	0.00396754	2.65938e-10	2.39042e-24	2.49965e-05	2.21422e-11	1.09616e-16	2.51684e-13	2.77622e-14	3.52451e-18	2.16549e-08	5.50149e-09	0.0234046	4.93624e-19	0.00389831	1.90738e-14	3.43603e-10	6.15987e-06	2.20409e-09	9.49348e-13
CLASS-24	5.79143e-12	3.10686e-11	3.24191e-13	6.04925e-21	2.3913e-07	0.000652997	9.05193e-14	9.7199e-11	7.97428e-11	1.23404e-14	6.29792e-11	5.39475e-08	6.86514e-10	1.93585e-15	8.6975e-15	8.65305e-05	6.32227e-09	4.53005e-07	4.12498e-08	5.5164e-05
CLASS-25	2.99128e-14	1.16748e-14	2.28152e-12	3.31085e-18	0.000222057	0.076071	7.50985e-09	2.66199e-09	1.60868e-07	1.59575e-10	9.81778e-15	9.01095e-05	5.38298e-09	3.05754e-11	1.17188e-14	0.239206	8.51716e-06	0.000521866	8.04334e-05	0.207251
CLASS-26	0.266817	9.71532e-25	9.51127e-11	2.97607e-18	0.0126837	4.90701e-19	4.7839e-05	1.25887e-23	3.25688e-07	4.75281e-12	2.88945e-26	0.00247318	9.75397e-16	4.61697e-13	1.78247e-17	7.67958e-18	0.0188978	0.00256426	0.00162802	2.14142e-09
CLASS-27	3.8903e-11	1.20782e-16	7.38287e-14	4.09998e-14	4.79096e-07	0.00183551	2.09142e-08	2.24808e-11	5.39045e-06	3.74798e-08	8.30057e-15	2.39396e-07	3.21509e-17	1.00084e-08	1.05915e-19	0.0639672	4.89817e-07	1.84783e-07	1.83895e-07	0.111526
CLASS-28	7.70015e-12	1.73683e-14	1.32023e-13	2.16856e-10	0.00103893	0.000244123	0.0039625	1.16013e-11	0.00361629	0.00103653	4.94615e-19	0.000271557	2.79541e-14	0.000936871	4.08708e-19	0.0161704	0.000450578	0.000507153	0.000175845	0.122719
CLASS-29	6.53727e-06	1.04138e-16	2.56146e-11	4.82151e-11	0.784739	2.33563e-07	8.03849e-06	8.52394e-17	0.00333869	0.00046859	1.228e-17	0.327909	4.80135e-17	0.0004204	8.73582e-20	7.44069e-06	0.73828	0.536857	0.356827	0.0245193
CLASS-30	3.87586e-17	1.32548e-08	3.84339e-08	1.15129e-18	2.74604e-05	5.65542e-09	2.2452e-13	5.26933e-12	1.50822e-10	1.8791e-13	4.31835e-08	2.7225e-07	1.89749e-08	2.74352e-14	3.00197e-07	5.12895e-12	6.7252e-09	9.35667e-05	2.34391e-07	2.52434e-10
CLASS-31	5.45646e-15	2.25759e-17	4.08055e-14	1.28719e-10	3.77877e-05	0.0215603	0.00383158	4.49129e-07	0.000128015	8.08489e-05	9.90927e-23	9.80974e-06	5.37075e-13	7.74018e-05	4.52178e-19	0.113935	4.19663e-06	2.71199e-05	5.97751e-06	0.00434493
CLASS-32	1.07606e-10	1.49466e-17	1.06084e-19	2.90806e-09	1.34006e-11	0.000394916	0.00103906	1.22563e-09	0.000414166	0.0023394	5.83607e-18	6.21524e-12	7.18782e-20	0.00292679	2.33842e-25	0.0192689	3.38697e-12	1.57954e-11	3.31693e-12	0.000153191
MAX PROB	0.732992	0.596361	0.98781	0.796348	0.784739	0.848992	0.977189	0.951366	0.570356	0.576636	0.962049	0.614863	0.976156	0.593808	0.628798	0.395493	0.73828	0.536857	0.606693	0.32093
SUM PROB	1	1	1	1	1	1	1	1	1	1	1	1	1	1	1	1	1	1	1	1

## Sheet: Explanation
This datasheet 2 shows an example of the probability scoring for particles in unknown communities, for the first 20 particles in the dataset.
The columns show the probabilities of assignment of each particle to each of the standard classes.
In yellow is highlighted the maximum probability amidst those assignments,
	which the ANN will take as the best possible match of that particle to the used standards.
The probabilities can afterwards be summed and averaged per row, to analyze the similarities of the unknown particles to each of the standards.
This, for example, is reported in Figure 4.
