# Supplementary material for: Rapid detection of microbiota cell type diversity using machine-learned classification of flow cytometry data
Source: Commun Biol. 2020 Jul 15;3:379. doi: 10.1038/s42003-020-1106-y (PMC7363847; doi:10.1038/s42003-020-1106-y)
Supplement: Supplementary file 4 — Supplementary Data 3 [file 42003_2020_1106_MOESM4_ESM.xlsx]

## Sheet: Sheet1
Class		Percent of total	probability	Percent of total	probability	Percent of total	probability	Percent of total	Percent expected	probability	Percent of total	probability	Percent expected	Percent of total		Percent expected	Percent of total	probability	Percent expected
		AJH alone		ECL alone		PVR alone		EAP10-10-10			EAP10-10-30			EAP10-30-10			EAP30-10-10
AJH		0.876717	0.630238	0.00919707	0.369205	0.113058	0.505039	0.425612	113.652	0.617527	0.313698	0.574003	104.502	0.619104	0.622919	92.7243	0.228154	0.594476	101.641
ECL1		0.00202386	0.266534	0.231156	0.750591	0.0350103	0.559933	0.0928999	95.7154	0.677408	0.0863338	0.633029	109.03	0.0531843	0.600452	91.6926	0.153874	0.696916	86.4826
ECL2		0.0113465	0.428748	0.631283	0.822395	0.0977178	0.479194	0.258688		0.756723	0.2347	0.70749		0.146986	0.719212		0.417377	0.77182
PVR1		0.105111	0.360606	0.0502436	0.329681	0.0967932	0.434952	0.0949398	116.139	0.35919	0.119935	0.385949	79.1773	0.110287	0.363911	158.515	0.0890136	0.359711	174.445
PVR2		0.00480127	0.537842	0.0781202	0.395255	0.65742	0.87334	0.12786		0.619019	0.245332	0.739694		0.0704387	0.606749		0.111582	0.494097
n			46446		45558		23793			124026		154725			231478			226426
mixture		10 µl AJH in 1 ml		10 µl ECL in 1 ml		10 µl PVR in 1 ml		10 µl ECL			10 µl ECL			10 µl ECL			30 µl ECL
								10 µl AJH			10 µl AJH			30 µl AJH			10 µl AJH
								10 µl PVR			30 µl PVR			10 µl PVR			10 µl PVR
								in 1 ml			in 1 ml			in 1 ml			in 1 ml
Summed class
		Measured	Expected
AJH		0.876717	100	0.00919707	0	0.113058	0	0.425612	0.401098		0.313698	0.284277		0.619104	0.667683		0.228154	0.224471
ECL		0.0133704	0	0.862439	100	0.132728	0	0.351588	0.39343		0.321034	0.278842		0.20017	0.218306		0.571251	0.660538
PVR		0.109913	0	0.128364	0	0.754213	100	0.2228	0.205472		0.365267	0.436881		0.180726	0.114012		0.200595	0.11499
Displayed in Figure 2a
Sample	AJH	ECL	PVR
AJH_100_M	0.876717	0.0133704	0.109913
AJH_100_E	1	0	0
ECL_100_M	0.00919707	0.862439	0.128364
ECL_100_E	0	1	0
PVR_100_M	0.113058	0.132728	0.754213
PVR_100_E	0	0	1
EAP_10_10_10_M	0.425612	0.351588	0.2228
EAP_10_10_10_E	0.401098	0.39343	0.205472
EAP10_10_30_M	0.313698	0.321034	0.365267
EAP10_10_30_E	0.284277	0.278842	0.436881
EAP10_30_10_M	0.619104	0.20017	0.180726
EAP10_30_10_E	0.667683	0.218306	0.114012
EAP30_10_10_M	0.228154	0.571251	0.200595
EAP30_10_10_E	0.224471	0.660538	0.11499
