# Supplementary material for: Rapid detection of microbiota cell type diversity using machine-learned classification of flow cytometry data
Source: Commun Biol. 2020 Jul 15;3:379. doi: 10.1038/s42003-020-1106-y (PMC7363847; doi:10.1038/s42003-020-1106-y)
Supplement: Supplementary file 5 — Supplementary Data 4 [file 42003_2020_1106_MOESM5_ESM.xlsx]

## Sheet: Sheet1
PCA coeff	1	2	3	4	5	6
B02	0.0988793	-0.0672471	-0.199823	0.68672	0.666004	0.0809138	-0.00220671	-0.0817509	0.0197193	-0.0591177	0.0151414	-0.0533765	-0.0704116	0.00756476	-0.00591047	-0.0094174	-0.00739014	0.00347241	-0.00378122	0.0218467	0.0374902	0.0136138	0.0241959	0.0306024	0.0226452	0.0121534	-0.0236567	-0.0116932	0.0128163	0.00234103	-0.00109516	0.00955929
B05	0.186028	-0.114627	-0.491189	-0.0260738	-0.0539756	-0.0515733	0.0230731	0.167331	-0.0324597	0.0271554	-0.107344	-0.0373443	-0.0179067	-0.047727	0.00579302	0.0674575	0.0309965	-0.0106555	0.00663601	-0.0139791	-0.253792	-0.0476157	-0.19395	-0.376745	-0.265405	-0.0981242	0.428916	0.218156	-0.300983	0.0237161	0.0622991	-0.0101812
B1	0.0946398	0.270095	0.104859	0.0644778	-0.0485574	0.0492764	0.0443469	-0.0667706	0.0169218	-0.0218181	0.0582767	0.0214692	0.0291238	0.0825505	-0.0414928	-0.088509	-0.0614644	-0.0738821	0.109627	0.158979	0.0868447	-0.0896076	0.0976299	0.147798	0.251903	0.288424	0.247339	0.735085	-0.0711957	0.0720036	-0.0424946	0.127223
B10	0.109854	0.458958	-0.0766913	0.0694899	-0.0450968	-0.0446202	-0.0148846	0.0472877	-0.0179235	0.054276	-0.0250134	0.0222352	-0.00163242	-0.0199202	0.0141412	-0.0116646	0.0224726	0.0263076	-0.0401488	-0.0857094	0.0409481	0.0837634	-0.032957	-0.0243152	-0.0446571	-0.18431	-0.232028	0.0155028	-0.0619864	0.745717	0.0688496	-0.282365
B15	0.133538	0.446846	-0.117515	0.00651845	-0.00569939	-0.0582779	-0.0261137	0.0713809	-0.0200919	0.0489918	-0.0451088	0.00509452	-0.0169729	-0.0454724	0.0198478	0.00836827	0.0418448	0.0465882	-0.058421	-0.0964019	0.01559	0.0965398	-0.0504492	-0.0440379	-0.0703079	-0.110831	-0.139924	-0.0897643	0.0402901	-0.115241	-0.0321573	0.812574
B2	0.132681	0.286035	0.0109475	0.0343947	-0.030742	0.00283006	0.0133244	-0.00712779	0.000856747	0.0102507	0.0160437	0.013374	0.0218729	0.028387	-0.0193502	-0.0496185	-0.0188101	-0.0145337	0.0423162	0.0593228	0.063441	-0.00989543	0.0386618	0.0527707	0.211327	0.311617	0.608209	-0.595857	-0.0614086	0.082963	-0.00290951	-0.0420174
B4	0.134591	0.356992	-0.0404431	0.0578419	-0.0400487	-0.0275292	-0.00290033	0.0241862	-0.00874485	0.026948	-0.0107145	0.0180001	0.0151689	-0.00365132	-0.000195188	-0.0235622	0.0125181	0.0101861	-0.00721925	-0.0185194	0.0309389	0.0373257	-0.0201461	-0.0177947	0.00614894	-0.0385023	-0.0743998	0.052964	0.0975791	-0.472836	0.713451	-0.29794
B6	0.131653	0.369301	-0.0933533	0.0649502	-0.0497305	-0.0402428	-0.00990889	0.046394	-0.0131657	0.041585	-0.0252365	0.0223902	0.00775768	-0.0159418	0.0045728	-0.00967961	0.0221532	0.0125438	-0.0235985	-0.0451626	0.00828702	0.0482473	-0.0380239	-0.043906	-0.0321113	-0.0887595	-0.0702033	0.0371619	0.0289635	-0.417817	-0.691379	-0.381955
AJH1	0.176751	-0.0424493	0.265274	0.17542	-0.0911842	-0.0211755	-0.0531466	-0.134542	0.0357652	-0.0183361	0.095945	0.0971754	0.345891	0.0144017	-0.0748241	-0.133087	0.163084	0.697723	-0.240505	0.130354	-0.239392	-0.0910655	-0.0435991	-0.110413	-0.0425753	-0.022118	0.0364162	0.020165	-0.0134835	0.0140758	-0.00504556	0.0178982
AJH2	0.209713	-0.0717356	0.0942154	-0.163645	0.10912	0.0310098	0.016173	-0.0506174	0.0113461	-0.0728729	0.00613601	-0.043181	0.0126387	0.0213417	-0.0567685	-0.0417652	0.046104	0.0796778	0.140398	0.476924	0.645541	0.257321	-0.264863	-0.176864	-0.174687	-0.107451	0.0127216	-0.00839122	-0.0648126	-0.00232623	-0.00945429	0.00118806
ATJ1	0.186183	-0.072281	0.0931894	0.0532154	-0.0330949	0.00099283	-0.0100193	-0.0601065	0.0224522	-0.0389358	0.0237972	0.00888278	0.199186	0.0279675	-0.105403	-0.0535312	0.0684831	0.104873	0.81236	-0.452155	0.00832972	0.0288468	-0.0157994	-0.00484254	-0.0476362	-0.0463556	-0.0131764	-0.0168247	-0.0169771	-0.00182616	-0.004798	0.0162323
ATJ2	0.204548	-0.101122	0.0152973	-0.068753	0.073543	0.00419646	0.00276308	-0.285424	0.0865244	0.904936	0.0912551	0.0957808	-0.0851067	0.00787059	0.0109784	-0.00680724	-0.0341404	-0.0463898	-0.0155904	-0.0209957	0.00976197	-0.0103861	0.00845699	0.0108971	-0.00445925	-0.0072256	-0.000855209	0.00698584	-0.0127834	-0.00240979	0.00187323	0.00383234
ACH1	0.166328	-0.0701562	-0.0218958	0.167001	-0.157666	-0.0459288	-0.0128003	0.0361527	0.0103044	0.0148987	0.00995229	0.0546445	0.455331	-0.0629948	-0.247229	0.69991	-0.308711	-0.129755	-0.0916753	0.0347925	0.101199	0.0413091	0.0491755	0.0819326	0.0195733	-0.00317687	-0.0330888	-0.0139016	0.000335504	0.00409674	0.00050666	0.0192638
ACH2	0.18302	-0.0791819	-0.0690249	-0.0223469	-0.0235128	0.00184615	0.0351022	0.045408	-0.0128107	-0.0268901	-0.0677727	-0.0452575	0.185083	0.804668	0.468045	-0.00571521	-0.0935626	-0.0102164	-0.102614	-0.106993	0.0603875	0.0393072	0.018707	0.0658288	-0.0114274	-0.0174548	-0.0312067	-0.0180476	-0.0135847	-0.00405321	-0.00265414	0.00960791
ACH3	0.203652	-0.0960793	-0.105759	-0.146395	0.0656121	0.0116223	0.0275316	0.0366032	-0.00665618	-0.0392632	-0.0440016	-0.0506293	0.00210634	-0.0104581	-0.0246078	0.0105422	0.0149095	0.00525115	0.0610463	0.119366	-0.122354	-0.04073	-0.0636015	-0.234962	0.832036	-0.283514	-0.160351	-0.0504413	-0.0879476	-0.0155422	-0.00376528	0.0143687
BST1	0.203109	-0.0630094	0.561944	0.170786	0.0569049	-0.144668	0.25417	0.5863	-0.156863	0.157621	-0.249908	-0.0665292	-0.201203	-0.0129992	0.0163466	0.0540846	-0.0111911	-0.0516745	0.00692012	0.00693529	-0.0771196	-0.0296247	-0.0335489	-0.0599919	-0.0337348	-0.0105287	0.0324556	0.0160933	-0.00949149	0.00495865	-0.00225925	0.0037539
BST2	0.216206	-0.0628261	-0.0705765	-0.219776	0.136378	-0.00842555	0.00365513	0.0460684	-0.0064228	-0.0411657	-0.0656374	-0.0850035	-0.0396352	-0.0697212	-0.0329513	0.0283711	0.0809911	0.119872	0.0179136	0.121114	-0.289349	0.655277	0.381429	0.379095	-0.0370886	-0.0403765	0.0552338	0.0419337	-0.0799112	-0.00859321	0.00518553	-0.0330924
CCR1	0.181071	-0.0979837	-0.0879398	0.0919917	-0.172093	-0.0773434	0.109869	0.264472	-0.00389622	-0.0514609	0.874924	-0.0407852	-0.204708	0.00467509	0.0168806	-0.0211557	0.00203219	0.00329857	-0.0360117	-0.0427794	0.0500383	0.0342905	0.0223993	0.0411184	0.0084749	-0.0137871	-0.0380892	-0.0203239	-0.00486645	-0.00154735	-0.00128046	0.012484
CCR2	0.216182	-0.0718499	-0.131799	-0.262944	0.176628	-0.0378051	-0.0158208	0.10906	-0.0168726	-0.0368016	-0.108576	-0.127286	-0.072485	-0.168667	0.0216833	0.140056	0.200986	0.293489	-0.203543	-0.354733	0.42014	-0.38058	0.183316	0.262905	0.0403179	-0.00559576	0.0659596	0.0651548	-0.0608401	-0.00764509	0.00475522	-0.0385913
CAL	0.195751	0.173083	0.385712	-0.272054	0.325756	0.119641	-0.0115564	-0.345353	0.0760852	-0.221745	0.211237	-0.137648	-0.113079	-0.0590536	0.223301	0.332104	-0.0498681	-0.142969	-0.0487841	-0.106716	-0.246771	-0.0821451	-0.107669	-0.175518	-0.126359	-0.0471064	0.0753551	0.0208367	-0.0510817	0.00215866	-0.00455355	-0.0217825
ECL_EXP3	0.210358	-0.0295855	-0.137194	-0.12006	0.0399522	-0.0057704	0.0133487	0.0565388	-0.0127037	-0.0186447	-0.0528452	-0.0476976	-0.000164358	-0.0355671	-0.0153068	0.0163554	0.0294861	0.0358463	0.0288937	0.0461846	-0.093393	-0.00855832	-0.0609023	-0.181927	-0.0322789	0.779092	-0.467616	-0.0711782	-0.160829	0.0087713	-0.00792151	-0.0283215
ECL_STAT_LB	0.214104	-0.0619765	-0.154998	-0.11878	0.0375347	-0.00380899	0.01986	0.0499595	-0.0106958	-0.0202352	-0.0382942	-0.0400594	-0.00112494	-0.0140212	-0.0196142	0.0182388	0.0208592	0.0134109	0.0289547	0.0515265	-0.0812699	-0.0133191	-0.0419828	-0.1185	-0.0148478	0.0936229	0.112141	0.0714898	0.910865	0.13761	-0.033739	-0.0155888
ECL_STAT_MM	0.159168	0.0664613	-0.0445697	-0.0344223	-0.016218	0.0333362	0.0354177	-0.00631464	0.00710059	-0.0353944	0.000219	-0.0129081	0.016689	0.0672609	-0.0553538	-0.0784672	-0.0429318	-0.108827	0.190616	0.390754	-0.0643813	-0.440479	0.649058	-0.137028	-0.224366	-0.165211	-0.118482	-0.121122	-0.0320322	-0.00294534	-0.005948	0.0239267
ECL	0.196192	-0.0411492	0.0510653	-0.142891	0.103401	0.0402745	0.0314594	-0.031036	0.00922454	-0.0965784	-0.0174966	-0.107221	0.048727	0.078931	-0.483413	-0.450422	-0.561539	-0.0867516	-0.244177	-0.252543	0.00733204	0.0194457	-0.0224152	-0.033442	-0.0653393	-0.0488423	-0.00384303	-0.00995767	-0.0319258	-0.00521078	-0.00388257	0.00123505
LLC	0.198203	-0.0795318	0.0028103	-0.0478113	0.0490795	-0.0212236	-0.0169132	-0.00915818	0.0123077	-0.184462	-0.0568815	0.923948	-0.215952	-0.00305049	0.0346483	0.00954896	-0.0644057	-0.0304733	-0.0282931	-0.0516095	0.0160205	0.000862135	0.010712	0.0252297	-0.00546996	-0.00550949	-0.00493332	-0.0018558	-0.0125813	0.00310481	0.00195857	0.00527721
PKM1	0.147619	-0.0741708	-0.0663346	0.187259	-0.335984	-0.000577819	0.652727	-0.469058	-0.221678	-0.124175	-0.153003	-0.0958391	-0.236172	-0.0615091	0.0230604	0.0341702	0.0123794	0.0385063	-0.0548934	-0.0545982	0.0447691	0.0397817	0.0169072	0.0330582	-0.00080077	-0.0176302	-0.0379853	-0.0324781	0.00444662	-0.00164749	-0.00301867	0.0208482
PMG	0.187934	-0.0767436	0.0933987	0.0417546	-0.0263117	-0.00884584	-0.0082692	-0.064895	0.00750026	-0.056165	0.0162622	0.0323158	0.253414	0.0827326	-0.259429	-0.141553	0.667499	-0.522597	-0.225999	-0.0943508	-0.00157351	0.0205239	-0.00672242	0.00125815	-0.0210783	-0.0143778	-0.00213429	-0.0051532	-0.0176731	0.00761865	-0.000256857	0.0137097
PPT	0.170212	-0.0776283	0.047174	0.179043	-0.259282	-0.200067	-0.178022	-0.0498624	0.805241	-0.101699	-0.168844	-0.140265	-0.2811	-0.00204902	0.0173593	0.00929366	-0.0143659	-0.0242198	-0.0263891	-0.00403937	0.0197234	0.0146009	0.00489015	0.0161803	0.011672	-0.00155035	-0.0137071	-0.00791111	0.00438783	0.00524677	-2.0674e-05	0.0105459
PVR1	0.156872	-0.041445	0.0303276	0.119075	-0.249021	0.894511	-0.211585	0.120807	-0.0331553	0.0235785	-0.0676831	-0.0364587	-0.142143	-0.0420778	0.0217626	0.0242228	0.0174175	0.0134083	-0.0415464	-0.043035	0.0161774	0.0280614	-0.00224579	0.010987	-0.0100168	-0.0192826	-0.0172667	-0.0172319	-6.7069e-05	-0.00192115	-0.000734906	0.011944
PVR2	0.162899	0.0193643	-0.0985271	-0.0672308	0.0144054	0.0155391	0.0346483	0.023261	-0.000955282	-0.0256961	-0.0214905	-0.0314633	-0.00232256	0.0267254	-0.0697192	-0.0382828	-0.0162458	-0.0494662	0.132842	0.288719	-0.247508	-0.328703	-0.495726	0.629028	-0.0917242	-0.093133	-0.0902022	-0.0832314	-0.0299887	0.000702629	-0.00123914	0.00399207
SWT	0.189806	-0.097722	0.0683527	0.14382	-0.187391	-0.297758	-0.63765	-0.210825	-0.507512	-0.0539915	-0.0502997	-0.125186	-0.26266	0.0266683	0.00062647	0.00940415	-0.0459033	-0.044339	0.00202412	0.0217329	0.0103083	-0.00842259	0.0100361	0.0199385	0.0182836	0.00630707	0.0044047	0.00954196	-0.00171465	0.00441105	0.000649096	0.00635611
SYN	0.192496	-0.108441	0.0177915	0.072692	-0.0660503	-0.0424589	-0.0201927	0.015253	-0.0022225	-0.0265105	-0.0140127	-0.00556732	0.380798	-0.520764	0.576507	-0.323384	-0.179755	-0.206488	-0.0452196	-0.00107948	0.0567765	0.0142488	0.0147743	0.0608614	0.00184166	-0.0117511	-0.00791731	0.000628869	-0.00400376	0.00470627	-0.00237374	0.0105368
Explained	69.1327	26.3605	1.56395	0.524972	0.201644	0.158663	0.147039	0.144002	0.140229	0.138447	0.129994	0.122098	0.111775	0.0984709	0.0962201	0.0945504	0.0896963	0.0855257	0.0799948	0.0747483	0.0684564	0.0653139	0.0610132	0.0587176	0.0480575	0.0406414	0.038376	0.0340309	0.0272782	0.0255526	0.0226257	0.0147657
