# Supplementary material for: Rapid detection of microbiota cell type diversity using machine-learned classification of flow cytometry data
Source: Commun Biol. 2020 Jul 15;3:379. doi: 10.1038/s42003-020-1106-y (PMC7363847; doi:10.1038/s42003-020-1106-y)
Supplement: Supplementary file 6 — Supplementary Data 5 [file 42003_2020_1106_MOESM6_ESM.xlsx]

## Sheet: MG_EXP
Class	Merged 32	Count1	Count2	Count3	Count4	Count5	Count6	Count7	Average7	stdev7	average5	stdev5	percent ave 5	stdev_percent		average5	Diff to LW	Percent class	sum	Percent classified
0	unclassified	0	0	0	0	0	0	0	0	0	0	0				0	0	0
1	B02	484	1621	1621	1954	1003	1621	916	1317	522	1196	587	1.86805	0.916844		0	1196	0.019	64024	0.019
2	B05	760	912	912	513	613	912	819	777	160	723	160	1.12926	0.249906		0	723	0.011		0.011
3	B1	613	41	41	162	52	41	226	168	209	219	234	0.342059	0.365488		0	219	0.003		0.003
4	B10	2	0	0	1	0	0	0	0	1	1	1	0.00156191	0.00156191		0	1	0		0
5	B15	1	0	0	0	0	0	0	0	0	0	0	0	0		0	0	0		0
6	B2	297	92	92	525	450	92	330	268	181	339	166	0.529489	0.259278		0	339	0.005		0.005
7	B4	1	14	14	1	83	14	16	20	28	23	34	0.035924	0.0531051		0	23	0		0
8	B6	1	31	31	0	0	31	2	14	16	7	14	0.0109334	0.0218668		0	7	0		0
9	AJH1	10	19	19	12	2	19	16	14	6	12	6	0.018743	0.00937149		0	12	0		0
10	AJH2	2556	2091	2091	1655	1861	2091	2659	2143	357	2164	434	3.37998	0.677871		0	2164	0.034		0.034
11	ATJ1	2	3	3	3	1	3	1	2	1	2	1	0.00312383	0.00156191		0	2	0		0
12	ATJ2	94	164	164	169	84	164	72	130	44	117	46	0.182744	0.0718481		0	117	0.002		0.002
13	ACH1	68	22	22	23	147	22	21	46	48	56	55	0.0874672	0.0859053		0	56	0.001		0.001
14	ACH2	259	166	166	423	263	166	540	283	146	330	149	0.515432	0.232725		0	330	0.005		0.005
15	ACH3	113	151	151	223	207	151	198	171	39	178	45	0.278021	0.0702861		0	178	0.003		0.003
16	BST1	888	1252	1252	963	1257	1252	776	1091	209	1027	218	1.60409	0.340497		0	1027	0.016		0.016
17	BST2	1073	1128	1128	351	1109	1128	1172	1013	293	967	346	1.51037	0.540422		0	967	0.015		0.015
18	CCR1	1277	755	755	1059	886	755	617	872	226	919	258	1.4354	0.402974		0	919	0.014		0.014
19	CCR2	732	2405	2405	752	984	2405	440	1446	911	1063	775	1.66031	1.21048		0	1063	0.017		0.017
20	CAL	93	50	50	34	5	50	26	44	27	42	33	0.0656004	0.0515432		0	42	0.001		0.001
21	ECL_EXP3	44966	42598	42598	45196	44452	42598	44588	43857	1202	44360	1028	69.2865	1.60565		0	44360	0.693		0.693
22	ECL_STAT_LB	5478	6234	6234	6643	5598	6234	5568	5998	447	5904	511	9.22154	0.798138		0	5904	0.092		0.092
23	ECL_STAT_MM	1404	1451	1451	1348	1655	1451	1643	1486	117	1500	141	2.34287	0.22023		0	1500	0.023		0.023
24	ECL	596	508	508	812	970	508	1074	711	240	792	240	1.23704	0.374859		0	792	0.012		0.012
25	LLC	19	33	33	101	32	33	9	37	30	39	36	0.0609147	0.0562289		0	39	0.001		0.001
26	PKM1	358	329	329	215	187	329	354	300	69	289	81	0.451393	0.126515		0	289	0.005		0.005
27	PMG	2	1	1	1	3	1	2	2	1	2	1	0.00312383	0.00156191		0	2	0		0
28	PPT	6	12	12	15	22	12	100	26	33	31	39	0.0484193	0.0609147		0	31	0		0
29	PVR1	1623	1666	1666	670	1754	1666	1739	1541	387	1490	462	2.32725	0.721604		0	1490	0.023		0.023
30	PVR2	161	242	242	139	279	242	43	193	83	173	92	0.270211	0.143696		0	173	0.003		0.003
31	SWT	24	3	3	14	21	3	28	14	11	18	10	0.0281145	0.0156191		0	18	0		0
32	SYN	63	30	30	47	44	30	29	39	13	43	14	0.0671623	0.0218668		0	43	0.001		0.001
33	empty	0	0	0	0	0	0	0	0	0	0	0				0
Individual percentages
21	ECL_EXP3	0.70233	0.665344		0.705923	0.694302			0.685019
22	ECL_STAT_LB	0.0855617	0.0973697		0.103758	0.087436			0.0936851
23	ECL_STAT_MM	0.0219293	0.0226634		0.0210546	0.0258497			0.0232104
24	ECL	0.00930901	0.00793452		0.0126827	0.0151506			0.0111054

## Sheet: DH5_STAT
Class	Merged 32	Count1	Count2	Count3	Count4	Count5	Count6	Count7	Average7	stdev7	average5	stdev5	percent ave 5	stdev_percent		average5	Diff to LW	Percent class	sum	Percent classified
0	unclassified	0	0	0	0	0	0	0	0	0	0	0				0	0	0
1	B02	1	0	0	0	1	0	0	0	0	0	1	0	0.00152441		1057	-1057	-0.016	65599	-0.016
2	B05	0	0	0	0	0	0	0	0	0	0	0	0	0		613	-613	-0.009		-0.009
3	B1	0	0	0	0	0	0	0	0	0	0	0	0	0		213	-213	-0.003		-0.003
4	B10	0	0	0	0	0	0	0	0	0	0	0	0	0		1	-1	0		0
5	B15	1	0	0	0	0	0	0	0	0	0	0	0	0		0	0	0		0
6	B2	0	0	0	0	0	0	1	0	0	0	0	0	0		310	-310	-0.005		-0.005
7	B4	0	0	0	0	0	0	0	0	0	0	0	0	0		21	-21	0		0
8	B6	0	0	0	0	0	0	0	0	0	0	0	0	0		4	-4	0		0
9	AJH1	2222	2246	2246	2322	1965	2246	2429	2239	141	2237	172	3.41011	0.262199		1	2236	0.034		0.034
10	AJH2	10035	9890	9890	10874	10094	9890	9395	10010	443	10058	533	15.3326	0.812512		3	10055	0.153		0.153
11	ATJ1	135	62	62	183	69	62	124	100	48	115	50	0.175308	0.0762207		0	115	0.002		0.002
12	ATJ2	745	737	737	837	742	737	1156	813	156	843	180	1.28508	0.274394		100	743	0.011		0.011
13	ACH1	0	0	0	0	9	0	0	1	3	2	4	0.00304883	0.00609765		39	-37	-0.001		-0.001
14	ACH2	238	311	311	157	58	311	207	228	96	194	94	0.295736	0.143295		246	-52	-0.001		-0.001
15	ACH3	1224	1670	1670	1763	1572	1670	1358	1561	196	1517	223	2.31254	0.339944		133	1384	0.021		0.021
16	BST1	109	192	192	124	94	192	156	151	42	135	39	0.205796	0.0594521		0	135	0.002		0.002
17	BST2	2266	1563	1563	1924	2527	1563	2335	1963	414	2123	381	3.23633	0.580802		2	2121	0.032		0.032
18	CCR1	0	0	0	0	0	0	0	0	0	0	0	0	0		601	-601	-0.009		-0.009
19	CCR2	431	404	404	465	511	404	576	456	66	477	68	0.727145	0.10366		3	474	0.007		0.007
20	CAL	0	0	0	0	0	0	0	0	0	0	0	0	0		21	-21	0		0
21	ECL_EXP3	1	0	0	0	0	0	1	0	0	0	1	0	0.00152441		22	-22	0		0
22	ECL_STAT_LB	9	14	14	1	3	14	5	9	6	6	5	0.00914648	0.00762207		46	-40	-0.001		-0.001
23	ECL_STAT_MM	0	0	0	0	0	0	0	0	0	0	0	0	0		142	-142	-0.002		-0.002
24	ECL	51416	52040	52040	50620	51453	52040	51420	51576	520	51390	505	78.3396	0.769829		10	51380	0.783		0.783
25	LLC	1199	1055	1055	842	911	1055	859	997	130	973	151	1.48325	0.230186		4	969	0.015		0.015
26	PKM1	0	1	1	1	0	1	0	1	1	0	1	0	0.00152441		226	-226	-0.003		-0.003
27	PMG	187	125	125	229	238	125	304	190	70	217	66	0.330798	0.100611		2	215	0.003		0.003
28	PPT	17	2	2	0	22	2	8	8	9	10	9	0.0152441	0.0137197		35	-25	0		0
29	PVR1	1	0	0	0	0	0	0	0	0	0	0	0	0		1087	-1087	-0.017		-0.017
30	PVR2	323	188	188	191	250	188	202	219	51	231	57	0.35214	0.0868916		37	194	0.003		0.003
31	SWT	78	138	138	105	119	138	102	117	23	108	22	0.164637	0.0335371		17	91	0.001		0.001
32	SYN	0	0	0	0	0	0	0	0	0	0	0	0	0		43	-43	-0.001		-0.001
33	empty	0	0	0	0	0	0	0	0	0	0	0				0
Individual percentages
21	ECL_EXP3	1.41567e-05	0		0	0			0
22	ECL_STAT_LB	0.00012741	0.000198194		1.41567e-05	4.24701e-05			0.000127408
23	ECL_STAT_MM	0	0		0	0			0
24	ECL	0.783664	0.793177		0.771529	0.784228			0.786103		0.78342						0.783268

## Sheet: MG_STAT_LB
Class	Merged 32	Count1	Count2	Count3	Count4	Count5	Count6	Count7	Average7	stdev7	average5	stdev5	percent ave 5	stdev_percent		average5	Diff to LW	Percent class	sum	Percent classified
0	unclassified	0	0	0	0	0	0	0	0	0	0	0				0	0	0
1	B02	392	650	650	538	844	650	491	602	145	583	173	1.30352	0.386808		0	583	0.013	44725	0.013
2	B05	1426	669	669	1126	976	669	1549	1012	371	1149	353	2.56903	0.789268		0	1149	0.026		0.026
3	B1	216	34	34	47	28	34	56	64	68	76	79	0.169927	0.176635		0	76	0.002		0.002
4	B10	1	0	0	1	2	0	0	1	1	1	1	0.00223589	0.00223589		0	1	0		0
5	B15	1	0	0	0	0	0	0	0	0	0	0	0	0		0	0	0		0
6	B2	73	55	55	191	194	55	134	108	64	129	65	0.288429	0.145333		0	129	0.003		0.003
7	B4	1	11	11	1	28	11	13	11	9	11	11	0.0245947	0.0245947		0	11	0		0
8	B6	0	10	10	0	0	10	5	5	5	3	4	0.00670766	0.00894354		0	3	0		0
9	AJH1	402	428	428	432	305	428	435	408	47	400	55	0.894354	0.122974		0	400	0.009		0.009
10	AJH2	3605	3298	3298	2410	1840	3298	3369	3017	640	2904	748	6.49301	1.67244		0	2904	0.065		0.065
11	ATJ1	14	12	12	41	12	12	13	17	11	18	13	0.0402459	0.0290665		0	18	0		0
12	ATJ2	475	1772	1772	1003	337	1772	622	1108	654	842	576	1.88262	1.28787		0	842	0.019		0.019
13	ACH1	21	9	9	11	212	9	12	40	76	53	89	0.118502	0.198994		0	53	0.001		0.001
14	ACH2	466	245	245	465	697	245	531	413	175	481	162	1.07546	0.362214		0	481	0.011		0.011
15	ACH3	517	619	619	527	604	619	870	625	117	627	143	1.4019	0.319732		0	627	0.014		0.014
16	BST1	947	1285	1285	1257	1275	1285	1093	1204	133	1171	148	2.61822	0.330911		0	1171	0.026		0.026
17	BST2	226	156	156	73	173	156	121	152	47	150	57	0.335383	0.127445		0	150	0.003		0.003
18	CCR1	336	161	161	261	198	161	115	199	75	214	87	0.47848	0.194522		0	214	0.005		0.005
19	CCR2	839	401	401	383	251	401	288	423	193	432	236	0.965903	0.527669		0	432	0.01		0.01
20	CAL	11	12	12	13	1	12	10	10	4	9	5	0.020123	0.0111794		0	9	0		0
21	ECL_EXP3	5581	5439	5439	5222	5537	5439	5133	5399	163	5382	197	12.0335	0.44047		0	5382	0.12		0.12
22	ECL_STAT_LB	25212	25039	25039	26526	26643	25039	25904	25629	722	25865	734	57.8312	1.64114		0	25865	0.578		0.578
23	ECL_STAT_MM	189	96	96	122	194	96	433	175	122	207	133	0.462828	0.297373		0	207	0.005		0.005
24	ECL	810	1668	1668	1261	1123	1668	1303	1357	331	1233	311	2.75685	0.695361		0	1233	0.028		0.028
25	LLC	1216	885	885	1513	2111	885	603	1157	511	1266	584	2.83063	1.30576		0	1266	0.028		0.028
26	PKM1	140	136	136	65	62	136	116	113	35	104	38	0.232532	0.0849637		0	104	0.002		0.002
27	PMG	106	55	55	66	111	55	95	78	25	87	25	0.194522	0.0558971		0	87	0.002		0.002
28	PPT	25	6	6	13	44	6	99	28	34	37	37	0.0827278	0.0827278		0	37	0.001		0.001
29	PVR1	430	347	347	249	414	347	410	363	62	370	75	0.827278	0.167691		0	370	0.008		0.008
30	PVR2	959	1170	1170	819	388	1170	328	858	366	733	365	1.6389	0.816098		0	733	0.016		0.016
31	SWT	35	31	31	50	84	31	541	115	189	148	221	0.330911	0.494131		0	148	0.003		0.003
32	SYN	53	26	26	39	37	26	33	34	10	38	10	0.0849637	0.0223589		0	38	0.001		0.001
33	empty	0	0	0	0	0	0	0	0	0	0	0				0
Individual percentages
21	ECL_EXP3	0.124785	0.12161		0.116758	0.123801			0.120715
22	ECL_STAT_LB	0.563712	0.559843		0.593091	0.595707			0.573035
23	ECL_STAT_MM	0.00422582	0.00214645		0.00272778	0.00433762			0.0039128
24	ECL	0.0181107	0.0372946		0.0281945	0.025109			0.030341

## Sheet: MG_STAT_MM
Class	Merged 32	Count1	Count2	Count3	Count4	Count5	Count6	Count7	Average7	stdev7	average5	stdev5	percent ave 5	stdev_percent		average5	Diff to LW	Percent class	sum	Percent classified
0	unclassified	0	0	0	0	0	0	0	0	0	0	0				0	0	0
1	B02	268	649	649	1037	619	649	465	619	233	608	284	0.455076	0.212568		0	608	0.005	133604	0.005
2	B05	811	599	599	577	547	599	830	652	117	673	136	0.503727	0.101793		0	673	0.005		0.005
3	B1	13582	12468	12468	14990	11625	12468	8191	12256	2093	12171	2558	9.10976	1.91461		0	12171	0.091		0.091
4	B10	5	0	0	3	3	0	0	2	2	2	2	0.00149696	0.00149696		0	2	0		0
5	B15	1	0	0	0	0	0	0	0	0	0	0	0	0		0	0	0		0
6	B2	2727	175	175	270	160	175	124	544	964	691	1139	0.5172	0.852519		0	691	0.005		0.005
7	B4	0	6	6	0	25	6	13	8	9	9	11	0.00673632	0.00823329		0	9	0		0
8	B6	0	39	39	0	0	39	9	18	20	10	17	0.00748481	0.0127242		0	10	0		0
9	AJH1	598	203	203	1037	2	203	132	340	357	394	422	0.294901	0.315859		0	394	0.003		0.003
10	AJH2	22	17	17	14	6	17	68	23	20	25	25	0.018712	0.018712		0	25	0		0
11	ATJ1	2	3	3	3	2	3	5	3	1	3	1	0.00224544	0.000748481		0	3	0		0
12	ATJ2	133	454	454	320	131	454	138	298	160	235	146	0.175893	0.109278		0	235	0.002		0.002
13	ACH1	30	11	11	16	153	11	6	34	53	43	62	0.0321847	0.0464058		0	43	0		0
14	ACH2	169	104	104	220	163	104	290	165	71	189	70	0.141463	0.0523936		0	189	0.001		0.001
15	ACH3	149	177	177	190	211	177	214	185	22	188	27	0.140714	0.020209		0	188	0.001		0.001
16	BST1	6	10	10	248	27	10	6	45	90	59	106	0.0441604	0.0793389		0	59	0		0
17	BST2	22	18	18	17	21	18	23	20	2	20	3	0.0149696	0.00224544		0	20	0		0
18	CCR1	516	364	364	437	368	364	268	383	77	391	92	0.292656	0.0688602		0	391	0.003		0.003
19	CCR2	45	38	38	32	33	38	34	37	4	36	5	0.0269453	0.0037424		0	36	0		0
20	CAL	129	133	133	103	31	133	102	109	37	100	41	0.0748481	0.0306877		0	100	0.001		0.001
21	ECL_EXP3	3517	4166	4166	3492	2828	4166	3111	3635	549	3423	504	2.56205	0.377234		0	3423	0.026		0.026
22	ECL_STAT_LB	317	262	262	368	457	262	315	320	72	344	74	0.257477	0.0553876		0	344	0.003		0.003
23	ECL_STAT_MM	91430	99823	99823	90368	97094	99823	102016	97197	4543	96146	5111	71.9634	3.82548		0	96146	0.72		0.72
24	ECL	12917	6802	6802	13410	13915	6802	6417	9581	3600	10692	3746	8.00275	2.80381		0	10692	0.08		0.08
25	LLC	1437	43	43	40	13	43	7	232	531	308	631	0.230532	0.472291		0	308	0.002		0.002
26	PKM1	174	130	130	74	87	130	141	124	34	121	41	0.0905662	0.0306877		0	121	0.001		0.001
27	PMG	1	0	0	0	2	0	0	0	1	1	1	0.000748481	0.000748481		0	1	0		0
28	PPT	6	5	5	6	12	5	8513	1222	3215	1708	3804	1.2784	2.84722		0	1708	0.013		0.013
29	PVR1	888	801	801	411	1001	801	959	809	193	812	237	0.607766	0.17739		0	812	0.006		0.006
30	PVR2	3655	6076	6076	5875	4010	6076	1164	4705	1877	4156	1992	3.11069	1.49097		0	4156	0.031		0.031
31	SWT	9	4	4	12	19	4	22	11	7	13	7	0.00973025	0.00523936		0	13	0		0
32	SYN	38	24	24	34	39	24	21	29	8	31	8	0.0232029	0.00598785		0	31	0		0
33	empty	0	0	0	0	0	0	0	0	0	0	0				0
Individual percentages
21	ECL_EXP3	0.0263241	0.0311817		0.0261369	0.021167			0.0272069
22	ECL_STAT_LB	0.00237268	0.00196102		0.00275441	0.00342056			0.0023951
23	ECL_STAT_MM	0.684336	0.747156		0.676387	0.72673			0.72749
24	ECL	0.0966812	0.0509116		0.100371	0.104151			0.0717109
