# Supplementary material for: Rapid detection of microbiota cell type diversity using machine-learned classification of flow cytometry data
Source: Commun Biol. 2020 Jul 15;3:379. doi: 10.1038/s42003-020-1106-y (PMC7363847; doi:10.1038/s42003-020-1106-y)
Supplement: Supplementary file 7 — Supplementary Data 6 [file 42003_2020_1106_MOESM7_ESM.xlsx]

## Sheet: LW_all_ECL_standards
Class1	Count1	Count2	Count3	Count4	Count5	Count6	Count7			average	SD	percentage	SD as %		correct assignment					correct assignment percentage
0	0	0	0	0	0	0	0					All_ECL	All_ECL_SD		MG_EXP3	MG_STAT_LB	MG_STAT_MM	DH		MG_EXP3	MG_STAT_LB	MG_STAT_MM	DH
1	432	1523	1523	1422	1020	1523	890			1057.4	438.823	4.22318	1.75263		4355	4420	4865	3637		87.1	88.4	97.3	72.74
2	674	723	723	458	500	723	714			613.8	125.312	2.45147	0.500489		4386	4370	4824	3661		87.72	87.4	96.48	73.22
3	646	51	51	129	62	51	175			212.6	247.504	0.849109	0.988514		4386	4370	4824	3661		87.72	87.4	96.48	73.22
4	1	1	1	0	1	1	0			0.6	0.547723	0.00239636	0.00218757		4435	4474	4856	3578		88.7	89.48	97.12	71.56
5	1	0	0	0	0	0	0			0.2	0.447214	0.000798786	0.00178614		4393	4457	4944	3626		87.86	89.14	98.88	72.52
6	289	62	62	570	345	62	283			309.8	181.314	1.23732	0.724155		4386	4370	4824	3661		87.72	87.4	96.48	73.22
7	4	23	23	4	49	23	27			21.4	18.7163	0.0854701	0.0747516		4379	4452	4931	3641		87.58	89.04	98.62	72.82
8	2	12	12	0	0	12	4			3.6	4.97996	0.0143781	0.0198896
9	172	175	175	173	160	175	184			172.8	8.58487	0.690151	0.0342874	mean	4388.57	4416.14	4866.86	3637.86
10	695	693	693	739	694	693	650			694.2	31.4754	2.77259	0.12571
11	8	5	5	12	4	5	10			7.8	3.34664	0.0311526	0.0133662	percent correct	87.7714	88.3229	97.3371	72.7571
12	126	248	248	212	101	248	119			161.2	64.7279	0.643821	0.258519
13	50	16	16	23	90	16	14			38.6	32.1372	0.154166	0.128354	mean false attribution	2.33097	2.06189	1.09571	0.0245341
14	200	142	142	343	208	142	423			263.2	115.796	1.0512	0.462481
15	159	237	237	345	278	237	260			255.8	67.4366	1.02165	0.269337
16	7	10	10	7	7	10	9			8	1.41421	0.0319514	0.00564827		For display in Fig. 2d, right inset
17	186	139	139	166	230	139	197			183.6	34.0485	0.733285	0.135987
18	892	486	486	699	596	486	334			601.4	211.437	2.40195	0.844466			correct	FALSE
19	84	70	70	86	86	70	108			86.8	13.6088	0.346673	0.0543527			87.7714	2.33097
20	22	26	26	27	13	26	24			22.4	5.59464	0.089464	0.0223446			88.3229	2.06189
21	4955	5064	5064	4991	4931	5064	4920			4972.2	58.0922	19.8586	0.232016			97.3371	1.09571
22	4948	4857	4857	4945	4978	4857	4934			4932.4	45.1918	19.6997	0.180493			72.7571	0.0245341
23	5095	5047	5047	5065	5248	5047	5251			5141.2	100.345	20.5336	0.400772
24	3653	3680	3680	3591	3641	3680	3655			3644	32.8481	14.5539	0.131193
25	85	80	80	69	66	80	65			73	8.97218	0.291557	0.0358342
26	279	242	242	155	172	242	281			225.8	59.2596	0.901829	0.236679
27	19	11	11	22	27	11	24			20.6	6.10737	0.0822749	0.0243924
28	5	18	18	16	35	18	102			35.2	38.8549	0.140586	0.155184
29	1124	1186	1186	558	1301	1186	1264			1086.6	303.371	4.3398	1.21164
30	129	178	178	138	121	178	56			124.4	44.0715	0.496845	0.176019
31	44	11	11	19	25	11	21			24	12.2882	0.0958543	0.0490782
32	52	22	22	54	49	22	40			43.4	13.1072	0.173337	0.0523494
33	0	0	0	0	0	0	0			0	0
									SUM	25038
