# Supplementary material for: Rapid detection of microbiota cell type diversity using machine-learned classification of flow cytometry data
Source: Commun Biol. 2020 Jul 15;3:379. doi: 10.1038/s42003-020-1106-y (PMC7363847; doi:10.1038/s42003-020-1106-y)
Supplement: Supplementary file 8 — Supplementary Data 7 [file 42003_2020_1106_MOESM8_ESM.xlsx]

## Sheet: LW_AJH1_ECL_PVR1
Class1	Count1	Count2	Count3	Count4	Count5	Count6	Count7		Average	Stdev		LW_AJH_ECL_PVR_ave	LW_AJH_ECL_PVR_sd				LW_AJH_ECL_PVR_ave	LW_AJH_ECL_PVR_sd
0	0	0	0	0	0	0	0										0.0529993	0.0220116
1	434	1529	1529	1430	1025	1529	892		1062	441.069		0.0529993	0.0220116				0.0306019	0.0062214
2	674	720	720	458	500	720	714		613.2	124.664		0.0306019	0.0062214				0.0106098	0.0123517
3	646	51	51	129	62	51	175		212.6	247.504		0.0106098	0.0123517				2.99431e-05	2.73342e-05
4	1	1	1	0	1	1	0		0.6	0.547723		2.99431e-05	2.73342e-05				9.98104e-06	2.23183e-05
5	1	0	0	0	0	0	0		0.2	0.447214		9.98104e-06	2.23183e-05				0.0154606	0.0090485
6	289	62	62	570	345	62	283		309.8	181.314		0.0154606	0.0090485				0.00106797	0.00093404
7	4	23	23	4	49	23	27		21.4	18.7163		0.00106797	0.00093404				0.000179659	0.000248526
8	2	12	12	0	0	12	4		3.6	4.97996		0.000179659	0.000248526				0.224124	0.001732
9	4464	4502	4502	4499	4539	4502	4451		4491	34.7059		0.224124	0.001732				0.00134744	0.000581989
10	34	20	20	21	16	20	44		27	11.6619		0.00134744	0.000581989				0.0176165	0.0022485
11	299	404	404	384	314	404	364		353	45.0555		0.0176165	0.0022485				0.0050005	0.00304287
12	70	185	185	144	53	185	49		100.2	60.9729		0.0050005	0.00304287				0.0202316	0.00145395
13	393	388	388	404	456	388	386		405.4	29.1342		0.0202316	0.00145395				0.0210799	0.00552108
14	334	320	320	507	381	320	570		422.4	110.631		0.0210799	0.00552108				0.00665735	0.00285935
15	58	114	114	217	136	114	142		133.4	57.2957		0.00665735	0.00285935				0.00301427	0.000551898
16	68	46	46	70	51	46	67		60.4	11.0589		0.00301427	0.000551898				0.000129753	9.06573e-05
17	2	3	3	0	5	3	3		2.6	1.81659		0.000129753	9.06573e-05				0.032608	0.0108509
18	954	539	539	752	644	539	378		653.4	217.43		0.032608	0.0108509				0.000159697	0.000113801
19	3	2	2	7	3	2	1		3.2	2.28035		0.000159697	0.000113801				0.00103803	0.000229781
20	21	25	25	23	13	25	22		20.8	4.60435		0.00103803	0.000229781				0.00378281	0.000995855
21	86	100	100	82	51	100	60		75.8	19.9549		0.00378281	0.000995855				0.00228566	0.00168551
22	32	21	21	40	105	21	31		45.8	33.7743		0.00228566	0.00168551				0.250843	0.00455774
23	4982	4939	4939	4961	5121	4939	5129		5026.4	91.328		0.250843	0.00455774				0.00512027	0.000803613
24	93	121	121	101	116	121	82		102.6	16.1028		0.00512027	0.000803613				0.00191636	0.000182
25	41	40	40	32	40	40	39		38.4	3.64692		0.00191636	0.000182				0.0232957	0.00320957
26	503	489	489	391	409	489	542		466.8	64.3133		0.0232957	0.00320957				0.00614832	0.00151098
27	154	86	86	98	129	86	149		123.2	30.2771		0.00614832	0.00151098				0.0139934	0.00238048
28	290	204	204	273	304	204	331		280.4	47.7001		0.0139934	0.00238048				0.240533	0.0160497
29	4915	4921	4921	4250	5010	4921	5003		4819.8	321.603		0.240533	0.0160497				0.00491067	0.00189528
30	95	142	142	123	90	142	42		98.4	37.9776		0.00491067	0.00189528				0.00101807	0.000690245
31	43	6	6	14	21	6	18		20.4	13.8311		0.00101807	0.000690245				0.00218585	0.000642402
32	53	23	23	54	49	23	40		43.8	12.8725		0.00218585	0.000642402
33	0	0	0	0	0	0	0
											sum	1
				prop_AJH1=numel(nonzeros(output_restricted_anchor1(9,(2:5002))));
				ans=4409		true recovery	0.8818	0.00152728
				prop_ECL=numel(nonzeros(output_restricted_anchor1(23,(5003:10003))));
				ans=4865		true recovery	0.973	0.00443468
				prop_PVR1=numel(nonzeros(output_restricted_anchor1(29,(10003:15003))));
				ans=3762		true recovery	0.7524	0.0120758

## Sheet: LW alone
Class	Merged 32	Count1	Count2	Count3	Count4	Count5	Count6	Count7	Average7	stdev7	average5	stdev5
1	B02	432	1523	1523	1422	1020	1523	890			1057.4	438.823
2	B05	674	720	720	458	500	720	714			613.2	124.664
3	B1	646	51	51	129	62	51	175			212.6	247.504
4	B10	1	1	1	0	1	1	0			0.6	0.547723
5	B15	1	0	0	0	0	0	0			0.2	0.447214
6	B2	289	62	62	570	345	62	283			309.8	181.314
7	B4	4	23	23	4	49	23	27			21.4	18.7163
8	B6	2	12	12	0	0	12	4			3.6	4.97996
9	AJH1	2	0	0	2	0	0	0			0.8	1.09545
10	AJH2	3	2	2	1	3	2	4			2.6	1.14018
11	ATJ1	0	0	0	0	0	0	0			0	0
12	ATJ2	70	185	185	144	51	185	49			99.8	61.3653
13	ACH1	50	16	16	23	90	16	14			38.6	32.1372
14	ACH2	178	118	118	323	204	118	405			245.6	116.169
15	ACH3	58	114	114	217	136	114	142			133.4	57.2957
16	BST1	0	0	0	0	0	0	0			0	0
17	BST2	2	3	3	0	5	3	2			2.4	1.81659
18	CCR1	892	486	486	699	596	486	334			601.4	211.437
19	CCR2	3	2	2	7	3	2	1			3.2	2.28035
20	CAL	21	25	25	23	13	25	22			20.8	4.60435
21	ECL_EXP3	25	23	23	20	18	23	24			22	2.91548
22	ECL_STAT_LB	32	21	21	40	105	21	31			45.8	33.7743
23	ECL_STAT_MM	117	115	115	105	177	115	198			142.4	42.0809
24	ECL	10	15	15	10	11	15	5			10.2	3.56371
25	LLC	5	6	6	2	5	6	0			3.6	2.50998
26	PKM1	279	242	242	155	172	242	281			225.8	59.2596
27	PMG	2	1	1	3	2	1	2			2	0.707107
28	PPT	3	18	18	16	34	18	102			34.6	39.253
29	PVR1	1124	1186	1186	558	1301	1186	1264			1086.6	303.371
30	PVR2	23	44	44	41	68	44	10			37.2	22.0839
31	SWT	38	2	2	12	18	2	15			17	13.1909
32	SYN	52	22	22	54	49	22	40			43.4	13.1072
33	empty	0	0	0	0	0	0	0			0	0
									SUM		5038
									SUM ECL in LW		220.4
