# Supplementary material for: Rapid detection of microbiota cell type diversity using machine-learned classification of flow cytometry data
Source: Commun Biol. 2020 Jul 15;3:379. doi: 10.1038/s42003-020-1106-y (PMC7363847; doi:10.1038/s42003-020-1106-y)
Supplement: Supplementary file 9 — Supplementary Data 8 [file 42003_2020_1106_MOESM9_ESM.xlsx]

## Sheet: LW_ECO_MM1e-5
Class	Merged 32	Count1	Count2	Count3	Count4	Count5	Count6	Count7	Average7	stdev7	average5	stdev5				average5	Diff to LW	Percent class	sum	Percent classified
0	unclassified	0	0	0	0	0	0	0	0	0	0	0				0	0	0
1	B02	283	954	954	1062	654	954	565	775	283	704	312				1057	-353	-0.417	848	-0.417
2	B05	384	456	456	298	287	456	421	394	74	369	75				613	-244	-0.288		-0.288
3	B1	383	36	36	80	41	36	122	105	127	132	144				213	-81	-0.095		-0.095
4	B10	2	0	0	2	2	0	0	1	1	1	1				1	0	0		0
5	B15	1	0	0	0	0	0	0	0	0	0	0				0	0	0		0
6	B2	195	37	37	387	246	37	196	162	133	212	125				310	-98	-0.115		-0.115
7	B4	0	7	7	0	41	7	11	10	14	12	17				21	-9	-0.011		-0.011
8	B6	0	12	12	0	0	12	6	6	6	4	5				4	0	0		0
9	AJH1	17	23	23	20	13	23	23	20	4	19	4				1	18	0.021		0.021
10	AJH2	110	107	107	82	73	107	113	100	16	97	18				3	94	0.111		0.111
11	ATJ1	1	1	1	1	0	1	2	1	1	1	1				0	1	0.001		0.001
12	ATJ2	41	108	108	68	29	108	20	69	39	53	36				100	-47	-0.055		-0.055
13	ACH1	29	10	10	13	47	10	5	18	15	21	17				39	-18	-0.021		-0.021
14	ACH2	77	34	34	143	83	34	203	87	65	108	66				246	-138	-0.163		-0.163
15	ACH3	43	54	54	125	72	54	72	68	27	73	31				133	-60	-0.071		-0.071
16	BST1	31	31	31	34	46	31	18	32	8	32	10				0	32	0.038		0.038
17	BST2	21	29	29	22	25	29	21	25	4	24	3				2	22	0.025		0.025
18	CCR1	468	260	260	377	329	260	184	305	94	324	109				601	-277	-0.327		-0.327
19	CCR2	26	12	12	57	15	12	38	25	17	30	18				3	27	0.031		0.031
20	CAL	18	15	15	17	8	15	15	15	3	15	4				21	-6	-0.008		-0.008
21	ECL_EXP3	1167	1102	1102	1112	1108	1102	1242	1134	53	1146	60				22	1124	1.326		1.326
22	ECL_STAT_LB	829	751	751	828	1007	751	791	815	91	841	98				46	795	0.938		0.938
23	ECL_STAT_MM	167	110	110	120	251	110	304	167	79	190	84				142	48	0.057		0.057
24	ECL	118	125	125	139	137	125	121	127	8	128	9				10	118	0.139		0.139
25	LLC	4	6	6	6	11	6	3	6	3	6	3				4	2	0.002		0.002
26	PKM1	215	174	174	116	135	174	211	171	36	170	44				226	-56	-0.066		-0.066
27	PMG	0	0	0	1	1	0	0	0	0	0	1				2	-2	-0.002		-0.002
28	PPT	7	7	7	3	21	7	55	15	18	19	21				35	-16	-0.019		-0.019
29	PVR1	899	911	911	360	948	911	917	837	211	807	251				1087	-280	-0.33		-0.33
30	PVR2	302	497	497	365	215	497	167	363	140	309	130				37	272	0.321		0.321
31	SWT	18	6	6	16	15	6	23	13	7	16	6				17	-1	-0.002		-0.002
32	SYN	31	12	12	33	27	12	18	21	9	24	9				43	-19	-0.022		-0.022
33	empty	0	0	0	0	0	0	0	0	0	0	0				0
									SUM L:L	5887
									LW	3094						sum assigned ECL	2085
									diff	2793						stdev	227.043
																percent atttributed
									sum assigned to Ecoli		2305						0.825277
								standard deviation of sum assigned to E. coli				251
									as percentage			10.8894

## Sheet: LW_ECO_MM1e-6
Class	Merged 32	Count1	Count2	Count3	Count4	Count5	Count6	Count7	Average7	stdev7	average5	stdev5				average5	Diff to LW	Percent class	sum	Percent classified
0	unclassified	0	0	0	0	0	0	0	0	0	0	0				0	0	0
1	B02	260	908	908	828	596	908	505	702	254	619	260				1057	-438	-0.017	25834	-0.017
2	B05	378	464	464	295	285	464	405	394	78	365	76				613	-248	-0.01		-0.01
3	B1	415	50	50	90	59	50	108	117	133	144	153				213	-69	-0.003		-0.003
4	B10	1	0	0	0	0	0	0	0	0	0	0				1	-1	0		0
5	B15	2	0	0	0	0	0	0	0	1	0	1				0	0	0		0
6	B2	179	59	59	386	261	59	212	174	125	219	119				310	-91	-0.004		-0.004
7	B4	4	18	18	1	42	18	17	17	13	16	16				21	-5	0		0
8	B6	0	8	8	1	1	8	6	5	4	3	4				4	-1	0		0
9	AJH1	338	426	426	377	212	426	386	370	77	348	82				1	347	0.013		0.013
10	AJH2	916	846	846	620	502	846	948	789	164	766	196				3	763	0.03		0.03
11	ATJ1	1	2	2	4	0	2	2	2	1	2	1				0	2	0		0
12	ATJ2	64	128	128	85	41	128	50	89	39	74	35				100	-26	-0.001		-0.001
13	ACH1	31	4	4	5	163	4	5	31	59	42	69				39	3	0		0
14	ACH2	135	89	89	209	267	89	244	160	78	189	75				246	-57	-0.002		-0.002
15	ACH3	45	71	71	128	82	71	98	81	26	85	31				133	-48	-0.002		-0.002
16	BST1	165	147	147	238	276	147	70	170	68	179	81				0	179	0.007		0.007
17	BST2	74	82	82	47	91	82	49	72	17	69	20				2	67	0.003		0.003
18	CCR1	497	331	331	419	373	331	242	361	80	372	95				601	-229	-0.009		-0.009
19	CCR2	137	50	50	221	76	50	142	104	66	125	66				3	122	0.005		0.005
20	CAL	38	35	35	25	7	35	25	29	11	26	12				21	5	0		0
21	ECL_EXP3	11208	9624	9624	9828	9573	9624	10759	10034	666	10198	740				22	10176	0.394		0.394
22	ECL_STAT_LB	5915	5629	5629	6807	8204	5629	6639	6350	956	6639	1003				46	6593	0.255		0.255
23	ECL_STAT_MM	3060	1442	1442	1875	3512	1442	4814	2512	1319	2941	1345				142	2799	0.108		0.108
24	ECL	1890	1949	1949	2161	2305	1949	1711	1988	192	2003	233				10	1993	0.077		0.077
25	LLC	21	47	47	90	76	47	9	48	28	49	35				4	45	0.002		0.002
26	PKM1	171	150	150	94	101	150	168	141	31	137	37				226	-89	-0.003		-0.003
27	PMG	3	2	2	4	4	2	4	3	1	3	1				2	1	0		0
28	PPT	12	5	5	12	31	5	200	39	72	52	83				35	17	0.001		0.001
29	PVR1	674	655	655	293	740	655	689	623	149	610	180				1087	-477	-0.018		-0.018
30	PVR2	4184	7644	7644	5688	2960	7644	2316	5440	2314	4558	2152				37	4521	0.175		0.175
31	SWT	27	2	2	12	7	2	23	11	10	14	11				17	-3	0		0
32	SYN	28	6	6	30	26	6	27	18	12	23	10				43	-20	-0.001		-0.001
33	empty	0	0	0	0	0	0	0	0	0	0	0				0
									SUM L:L	30870
									LW	3094						sum assigned to E. coli
									diff	27776						21561
																3287.46
									sum assigned to Ecoli (L23-L26)		21781
								standard deviation of sum assigned to E. coli				3321				percentage of added
									as percentage			15.2472				0.784166

## Sheet: LW_ECO_LB1e-5
Class	Merged 32	Count1	Count2	Count3	Count4	Count5	Count6	Count7	Average7	stdev7	average5	stdev5				average5	Diff to LW	Percent class	sum	Percent classified
0	unclassified	0	0	0	0	0	0	0	0	0	0	0				0	0	0
1	B02	436	1711	1711	2009	1108	1711	870	1365	570	1227	635				1057	170	0.048	3558	0.048
2	B05	553	557	557	389	401	557	666	526	98	513	117				613	-100	-0.028		-0.028
3	B1	742	57	57	139	57	57	206	188	251	240	287				213	27	0.008		0.008
4	B10	1	1	1	1	1	1	0	1	0	1	0				1	0	0		0
5	B15	1	0	0	0	0	0	0	0	0	0	0				0	0	0		0
6	B2	391	90	90	867	448	90	471	350	288	453	277				310	143	0.04		0.04
7	B4	0	20	20	0	69	20	28	22	23	23	28				21	2	0.001		0.001
8	B6	1	25	25	0	1	25	3	11	13	6	11				4	2	0.001		0.001
9	AJH1	2	6	6	3	3	6	5	4	2	4	2				1	3	0.001		0.001
10	AJH2	7	7	7	3	2	7	10	6	3	6	3				3	3	0.001		0.001
11	ATJ1	1	1	1	1	0	1	1	1	0	1	0				0	1	0		0
12	ATJ2	52	149	149	116	35	149	41	99	54	79	51				100	-21	-0.006		-0.006
13	ACH1	52	2	2	6	49	2	3	17	23	22	26				39	-17	-0.005		-0.005
14	ACH2	41	21	21	102	45	21	98	50	36	61	36				246	-185	-0.052		-0.052
15	ACH3	80	124	124	182	155	124	125	131	32	133	38				133	0	0		0
16	BST1	0	0	0	3	2	0	0	1	1	1	1				0	1	0		0
17	BST2	0	4	4	2	1	4	1	2	2	2	2				2	0	0		0
18	CCR1	531	250	250	431	369	250	231	330	116	362	126				601	-239	-0.067		-0.067
19	CCR2	12	6	6	2	8	6	12	7	4	8	4				3	5	0.001		0.001
20	CAL	14	21	21	20	9	21	20	18	5	17	5				21	-4	-0.001		-0.001
21	ECL_EXP3	1326	1238	1238	1408	1293	1238	1318	1294	63	1317	62				22	1295	0.364		0.364
22	ECL_STAT_LB	43	29	29	50	111	29	39	47	29	54	33				46	8	0.002		0.002
23	ECL_STAT_MM	1811	1882	1882	1713	1940	1882	1988	1871	89	1867	108				142	1725	0.485		0.485
24	ECL	91	58	58	95	92	58	72	75	17	82	16				10	72	0.02		0.02
25	LLC	0	5	5	3	2	5	2	3	2	2	2				4	-2	0		0
26	PKM1	562	436	436	315	405	436	633	460	105	470	127				226	244	0.069		0.069
27	PMG	1	1	1	1	1	1	0	1	0	1	0				2	-1	0		0
28	PPT	5	9	9	12	24	9	73	20	24	25	28				35	-10	-0.003		-0.003
29	PVR1	1730	1722	1722	606	1782	1722	1607	1556	422	1489	498				1087	402	0.113		0.113
30	PVR2	54	139	139	70	127	139	31	100	47	84	47				37	47	0.013		0.013
31	SWT	13	7	7	16	24	7	19	13	7	16	6				17	-1	0		0
32	SYN	44	19	19	32	33	19	24	27	10	30	10				43	-13	-0.004		-0.004
33	empty	0	0	0	0	0	0	0	0	0	0	0				0
									SUM L:L	8596						sum assigned to E. coli
									LW	5039						3100
									diff	3557						204.488
									sum assigned to Ecoli		3320
								standard deviation of sum assigned to E. coli				219				percentage of added
									as percentage			6.59639				0.615201

## Sheet: LW_ECO_LB1e-6
Class	Merged 32	Count1	Count2	Count3	Count4	Count5	Count6	Count7	Average7	stdev7	average5	stdev5				average5	Diff to LW	Percent class	sum	Percent classified
0	unclassified	0	0	0	0	0	0	0	0	0	0	0				0	0	0
1	B02	318	1410	1410	1706	820	1410	646	1103	509	980	567				1057	-77	-0.002	38020	-0.002
2	B05	428	464	464	318	331	464	505	425	72	409	82				613	-204	-0.005		-0.005
3	B1	793	135	135	282	154	135	235	267	239	320	271				213	107	0.003		0.003
4	B10	7	2	2	5	5	2	1	3	2	4	2				1	3	0		0
5	B15	1	0	0	0	0	0	0	0	0	0	0				0	0	0		0
6	B2	341	97	97	750	451	97	413	321	245	410	235				310	100	0.003		0.003
7	B4	5	22	22	3	65	22	28	24	20	25	25				21	4	0		0
8	B6	0	18	18	0	0	18	5	8	9	5	8				4	1	0		0
9	AJH1	17	22	22	37	3	22	15	20	10	19	12				1	18	0		0
10	AJH2	5	5	5	4	2	5	21	7	6	7	8				3	4	0		0
11	ATJ1	0	0	0	0	0	0	0	0	0	0	0				0	0	0		0
12	ATJ2	48	122	122	90	33	122	31	81	43	65	40				100	-35	-0.001		-0.001
13	ACH1	43	5	5	6	54	5	6	18	21	23	24				39	-16	0		0
14	ACH2	57	35	35	121	64	35	148	71	46	85	47				246	-161	-0.004		-0.004
15	ACH3	34	59	59	103	82	59	79	68	22	71	26				133	-62	-0.002		-0.002
16	BST1	2	0	0	10	7	0	0	3	4	4	4				0	4	0		0
17	BST2	2	2	2	0	5	2	6	3	2	3	2				2	1	0		0
18	CCR1	519	301	301	443	392	301	258	359	95	383	106				601	-218	-0.006		-0.006
19	CCR2	14	17	17	13	12	17	27	17	5	17	6				3	14	0		0
20	CAL	37	51	51	48	15	51	37	41	13	38	14				21	17	0		0
21	ECL_EXP3	5384	4764	4764	5950	5490	4764	5605	5246	483	5439	433				22	5417	0.142		0.142
22	ECL_STAT_LB	138	96	96	141	174	96	140	126	30	138	28				46	92	0.002		0.002
23	ECL_STAT_MM	30880	31617	31617	29902	30789	31617	31143	31081	630	30866	628				142	30724	0.808		0.808
24	ECL	1562	804	804	1578	1559	804	1141	1179	382	1329	346				10	1319	0.035		0.035
25	LLC	19	10	10	14	10	10	6	11	4	12	5				4	8	0		0
26	PKM1	458	377	377	258	323	377	511	383	83	385	102				226	159	0.004		0.004
27	PMG	0	0	0	0	0	0	0	0	0	0	0				2	-2	0		0
28	PPT	4	5	5	5	13	5	321	51	119	70	141				35	35	0.001		0.001
29	PVR1	1629	1595	1595	588	1687	1595	1579	1467	389	1416	464				1087	329	0.009		0.009
30	PVR2	276	1012	1012	647	479	1012	121	651	375	507	346				37	470	0.012		0.012
31	SWT	13	3	3	7	17	3	13	8	6	11	6				17	-6	0		0
32	SYN	25	9	9	30	23	9	18	18	9	21	8				43	-22	-0.001		-0.001
33	empty	0	0	0	0	0	0	0	0	0	0	0				0
									SUM L:L	43062
									LW	5039						sum assigned to E. coli
									Diff	38023						37552
																1426.64
									sum assigned to Ecoli		37772
								standard deviation of sum assigned to E. coli				1435				percentage of added
									as percentage			3.79911				0.987613

## Sheet: Counting_overview
COUNTING ECOLI ADDED TO LAKE WATER
Sample	dilution	#cells	number files	volume per analysis		total volume per analysis		#cells per ml		#ECL	#ECL per ml	#ECL per ml minus bg	volume added of ECL	expected #cells per ml added	%recovery
LW background		5036	4	0.02	ml	0.08		62950		204	2550
ECL M9_CAA	0.0001	14750	1	0.02		0.02		737500
	0.001	118852	1	0.02		0.02		5942600
	0.01	860521	1	0.02		0.02		43026050
ECL_LB	0.0001	5308	1	0.02		0.02		265400
	0.001	39415	1	0.02		0.02		1970750
	0.01	389269	1	0.02		0.02		19463450
LWECO_LB1e-4		3431	2	0.02		0.04		85775		337	8425	5875	0.05	13270	0.442728
LWECO_LB1e-5		5887	2	0.02		0.04		147175		2305	57625	55075	0.05	98537.5	0.558924
LWECO_LB1e-6		30870	2	0.02		0.04		771750		21781	544525	541975	0.05	973172	0.556916
LWECO_MM1e-4		6080	2	0.02		0.04		152000		708	17700	15150	0.017	12537.5	1.20837
LWECO_MM1e-5		8596	2	0.02		0.04		214900		3320	83000	80450	0.017	101024	0.796344
LWECO_MM1e-6		43062	2	0.02		0.04		1076550		37772	944300	941750	0.017	731443	1.28752
