# Supplementary material for: Rapid detection of microbiota cell type diversity using machine-learned classification of flow cytometry data
Source: Commun Biol. 2020 Jul 15;3:379. doi: 10.1038/s42003-020-1106-y (PMC7363847; doi:10.1038/s42003-020-1106-y)
Supplement: Supplementary file 10 — Supplementary Data 9 [file 42003_2020_1106_MOESM10_ESM.xlsx]

## Sheet: 1_OCTANOL
Percentage per class
Class1	Others	B02	B05	B1	B10	B15	B2	B4	B6	AJH1	AJH2	ATJ1	ATJ2	ACH1	ACH2	ACH3	BST1	BST2	CCR1	CCR2	CAL	ECL_EXP3	ECL_STAT_LB	ECL_STAT_MM	ECL	LLC	PKM1	PMG	PPT	PVR1	PVR2	SWT	SYN
OCT2_T0_10C	0	31.6	17	2.2	0.1	0	3.5	0.4	0.1	0	0.1	0	2.1	0.2	0.4	3.6	0	0	26.1	0.2	0.1	0.3	0.6	1.7	0	0.1	1.9	0	1.2	3.7	0.6	0.9	1.4
OCT2_T1_10C	0	25.7	28.7	3.2	0	0	1.2	0.1	0.1	0.1	0.3	0	2.4	0.9	3.3	2.5	0	0.3	18.8	0.4	0.7	0.9	1.6	0.5	0.2	0.1	0.7	0	0.7	4.7	0.6	0.5	0.6
OCT2_T2_10C	0	3.8	12.1	0.2	0	0	0.4	0	0	0.7	3.7	1.2	6.1	1.1	5.2	6.2	0	0.3	10.9	0.4	0	1	8.1	0.5	10.6	7.6	4.3	1	0.7	11.1	1.2	0.3	0.9
OCT2_T3_10C	0	5.3	8	0.7	0	0	1.3	0	0	0.6	0.8	0.2	2.9	1.3	3.1	4.6	0	0.2	10.7	0.2	0	0.8	3.5	1.6	16.2	3.7	7.4	0.2	2.3	21.6	1.9	0.2	0.7
OCT2_T0_NoC	0	33.2	20.6	4.8	0.1	0	8.1	0.6	0.1	0	0	0	1.2	0.2	0.8	1.4	0	0.1	13.5	0.3	0.5	1.2	1.1	4.1	0.4	0.1	1.4	0	0.6	3.9	1.1	0.3	0.4
OCT2_T3_noC	0	31.7	24	0.8	0	0	1.5	0.1	0	0	0	0	3.9	0.5	2.9	4.1	0	0	21.1	0.2	0.1	0.2	1	0.7	0.2	0.1	2	0	0.6	2	0.2	0.6	1.1
OCT2_T3_1C	0	17.5	14.8	0.2	0	0	0.4	0	0	0.1	0.1	0	2.8	1.7	3	4.9	0	0	29.8	0	0	0.1	0.9	0.2	1.1	0.5	11	0.1	1	6.9	0.3	0.7	1.7
OCT2_T3_01C	0	29.7	31.2	0.2	0	0	0.3	0	0	0	0	0	4	0.2	0.9	5	0	0	20.5	0.1	0.1	0.2	1.2	0.2	0.1	0.1	1.7	0	0.7	1.1	0.1	0.7	1.6
Absolute counts # cells per ml
Class1	Others	B02	B05	B1	B10	B15	B2	B4	B6	AJH1	AJH2	ATJ1	ATJ2	ACH1	ACH2	ACH3	BST1	BST2	CCR1	CCR2	CAL	ECL_EXP3	ECL_STAT_LB	ECL_STAT_MM	ECL	LLC	PKM1	PMG	PPT	PVR1	PVR2	SWT	SYN
OCT2_T0_10C	0	490	263	34	2	0	54	7	1	0	1	0	33	4	7	55	0	1	404	2	1	4	9	26	0	1	29	0	19	57	10	14	22
OCT2_T1_10C	0	3035	3389	373	2	1	140	11	15	17	30	5	285	102	388	296	3	33	2224	44	84	108	184	64	29	14	80	3	86	557	67	54	74
OCT2_T2_10C	0	21133	66664	956	0	0	2081	1	146	3980	20443	6706	33381	6308	28758	34233	31	1700	60106	2445	57	5298	44217	2572	58471	41982	23721	5386	3889	61172	6856	1793	4740
OCT2_T3_10C	0	28580	42943	3636	0	0	6907	1	157	2972	4075	1327	15355	7229	16745	24521	21	930	57674	1182	114	4074	18640	8478	86828	19717	39642	1208	12522	115764	10350	1264	3927
OCT2_T0_NoC	0	908	563	131	1	0	220	16	3	0	1	0	33	5	21	39	0	2	370	8	13	32	31	111	10	2	38	1	15	108	31	7	12
OCT2_T3_noC	0	4984	3770	123	1	0	237	14	6	2	6	2	614	78	462	652	1	4	3326	30	17	39	159	108	34	18	322	2	102	310	31	101	177
OCT2_T3_1C	0	16666	14108	185	0	0	411	10	11	76	131	40	2679	1593	2858	4716	1	14	28462	35	17	142	862	190	1093	456	10451	68	926	6619	298	671	1619
OCT2_T3_01C	0	7531	7927	46	0	0	79	6	2	4	11	5	1012	49	238	1259	0	3	5216	33	15	61	306	45	27	29	426	4	177	280	18	179	402

## Sheet: PHENOL
Percentages in class
Class1	Others	B02	B05	B1	B10	B15	B2	B4	B6	AJH1	AJH2	ATJ1	ATJ2	ACH1	ACH2	ACH3	BST1	BST2	CCR1	CCR2	CAL	ECL_EXP3	ECL_STAT_LB	ECL_STAT_MM	ECL	LLC	PKM1	PMG	PPT	PVR1	PVR2	SWT	SYN
PHE2_T0_10C	0	13.2	0.6	31.2	0	0	18.9	0.7	0.1	0.4	0.2	0	0.1	0.7	0.7	0.3	0.2	0.2	2.1	0.4	1.8	1.1	0	5.5	1.7	0.1	3.3	0.1	2	8.7	5.3	0.1	0.2
PHE2_T1_10C	0	6.9	1.7	9.9	0	0	4.8	0.3	0.1	3	7.2	1.5	2.1	2	3.8	7	1	7.9	7.4	1.6	1.8	1.9	0	2.3	3	1	5.9	2.3	3.9	3.7	2.1	1.9	1.9
PHE2_T2_10C	0	0.1	0.2	0	0	0	0	0	0	10.4	28	8.1	6.2	0.7	0.7	1.4	3.3	3.3	2.2	0.4	0	0	0	0	6.8	5.8	0.4	12.8	1.9	3.2	0.1	1.9	2.1
PHE2_T3_10C	0	0.1	0.1	0	0	0	0	0	0	22.6	23.4	12.8	2.7	1.4	0.4	0.5	3.1	1.3	2.8	0.1	0	0	0	0	4.8	2.9	1	11	2.3	4.6	0.1	0.8	1
PHE2_T0_NoC	0	13	0.8	27.9	0.1	0	19	0.9	0.2	0.5	0.1	0.1	0	0.7	0.9	0.4	0.2	0.4	2.2	0.4	2	1.5	0.1	5.3	2.2	0.1	3.5	0.1	2.5	9.6	5	0.1	0.2
PHE2_T3_noC	0	7.9	0.8	1.2	0	0	0.9	0	0	0.7	0.6	0.2	0.3	10.4	3.8	1.1	0	0.5	25	0.4	0.2	0.5	0	0.4	0.8	0.2	31.5	0.5	6.3	2.9	0.9	0.7	1.1
PHE2_T3_1C		2.2958	0.566582	0.203052	0.00327504	0	0.196502	0.00655008	0.00327504	4.46388	25.244	0.46178	1.06766	6.34047	2.3482	1.54909	3.26194	5.52171	15.2748	0.861335	0.0524006	0.45523	0.0524006	0.0720508	3.54687	0.992336	12.6056	2.76741	4.32632	2.23358	0.560031	1.13316	1.53272
PHE2_T3_01C		3.62277	0.575043	0.359402	0.00718804	0	0.380966	0.0143761	0	2.8824	6.11702	2.02703	1.9839	11.659	3.58683	2.72427	0.158137	0.912881	19.8318	0.467223	0.0431282	0.33065	0.0143761	0.0790684	2.14922	1.27947	22.0673	4.52846	6.05233	2.76021	0.416906	0.948821	2.01984
Absolute counts #cells per ml
Class1	Others	B02	B05	B1	B10	B15	B2	B4	B6	AJH1	AJH2	ATJ1	ATJ2	ACH1	ACH2	ACH3	BST1	BST2	CCR1	CCR2	CAL	ECL_EXP3	ECL_STAT_LB	ECL_STAT_MM	ECL	LLC	PKM1	PMG	PPT	PVR1	PVR2	SWT	SYN
PHE2_T0_10C	0	996	48	2361	3	1	1433	54	9	29	12	3	6	55	54	25	15	19	155	32	133	86	2	418	126	7	253	5	150	660	399	7	13
PHE2_T1_10C	0	188	46	268	1	1	132	9	3	83	195	40	57	54	104	191	26	215	200	44	49	50	0	62	82	28	161	63	105	102	56	52	52
PHE2_T2_10C	0	631	1265	144	0	0	86	1	2	66158	178684	51924	39385	4264	4428	8614	21170	20916	14071	2338	70	265	180	102	43303	36757	2486	81893	12260	20591	401	11946	13705
PHE2_T3_10C	0	824	398	117	0	0	102	1	0	157323	162987	89084	19001	9529	3115	3366	21272	9230	19533	970	52	173	87	166	33268	20423	6706	76804	16252	32067	449	5348	6817
PHE2_T0_NoC	0	727	44	1566	5	1	1063	50	9	29	6	5	3	39	48	23	9	21	126	25	114	86	3	299	123	5	195	6	139	539	280	4	12
PHE2_T3_noC	0	538	52	83	1	0	59	3	1	45	39	17	21	707	260	71	2	34	1701	29	10	33	0	24	55	14	2140	36	430	197	63	49	77
PHE2_T3_1C	0	701	173	62	1	0	60	2	1	1363	7708	141	326	1936	717	473	996	1686	4664	263	16	139	16	22	1083	303	3849	845	1321	682	171	346	468
PHE2_T3_01C	0	504	80	50	1	0	53	2	0	401	851	282	276	1622	499	379	22	127	2759	65	6	46	2	11	299	178	3070	630	842	384	58	132	281
