# Supplementary material for: Rapid detection of microbiota cell type diversity using machine-learned classification of flow cytometry data
Source: Commun Biol. 2020 Jul 15;3:379. doi: 10.1038/s42003-020-1106-y (PMC7363847; doi:10.1038/s42003-020-1106-y)
Supplement: Supplementary file 11 — Supplementary Data 10 [file 42003_2020_1106_MOESM11_ESM.xlsx]

## Sheet: LEVEL3
	Octanol-3	Octanol-2	Octanol-1	NoC-3	NoC-2	NoC-1	Standard-2	Phenol-3	Phenol-2	Phenol-1	NoC-3	NoC-2	NoC-1	Octanol-3	Octanol-2	Octanol-1	Phenol-3	Phenol-2	Phenol-1	Description
Time (days)	T0	T0	T0	T0	T0	T0	T0	T3	T3	T3	T3	T3	T3	T3	T3	T3	T0	T0	T0	TimePoint
Concentration (mg C per L)	10	10	10	0	0	0	0	10	10	10	0	0	0	10	10	10	10	10	10	Concentration
	Sample_1_3	Sample_1_4	Sample_1_5	Sample_1_6	Sample_1_7	Sample_1_8	Sample_2_2	Sample_2_3	Sample_2_4	Sample_2_5	Sample_2_6	Sample_2_7	Sample_2_8	Sample_3_6	Sample_3_7	Sample_3_8	Sample_6_3	Sample_6_4	Sample_6_5	index
	0	0	0	0	0	0	0	0	0	0	0	0	0	0	0	0	0	0	0	D_0__Archaea;D_1__Crenarchaeota;D_2__Bathyarchaeia
	0	0	0	0	0	0	0	0	0	0	0	0	0	0	0	0	0	0	0	D_0__Archaea;D_1__Euryarchaeota;D_2__Methanobacteria
	31	27	0	0	0	13	0	0	0	0	0	0	0	0	0	0	0	0	0	D_0__Archaea;D_1__Euryarchaeota;D_2__Methanomicrobia
	0	0	0	0	0	0	0	0	0	0	0	0	0	0	0	0	0	0	10	D_0__Archaea;D_1__Nanoarchaeaeota;D_2__Woesearchaeia
	0	0	0	0	0	0	0	0	0	0	0	0	0	0	0	0	0	0	0	D_0__Archaea;D_1__Thaumarchaeota;D_2__Nitrososphaeria
	0	0	0	0	0	0	0	0	0	0	0	0	0	0	0	0	0	0	0	D_0__Bacteria;D_1__Acetothermia;D_2__Acetothermiia
	197	78	0	156	43	151	14	0	0	0	25	16	16	0	0	0	68	73	0	D_0__Bacteria;D_1__Acidobacteria;D_2__Acidobacteriia
	35	33	0	34	0	18	0	0	0	0	2	0	0	0	0	0	0	0	0	D_0__Bacteria;D_1__Acidobacteria;D_2__Aminicenantia
	0	25	73	34	49	50	0	0	0	0	5	0	21	0	0	0	0	0	0	D_0__Bacteria;D_1__Acidobacteria;D_2__Blastocatellia (Subgroup 4)
	589	323	178	484	368	439	7	0	3	0	74	169	80	0	0	0	300	172	200	D_0__Bacteria;D_1__Acidobacteria;D_2__Holophagae
	0	0	0	0	0	0	0	0	0	0	0	0	0	0	0	0	0	0	0	D_0__Bacteria;D_1__Acidobacteria;D_2__Subgroup 11
	180	176	46	202	0	95	0	0	0	0	0	14	0	0	0	0	23	22	0	D_0__Bacteria;D_1__Acidobacteria;D_2__Subgroup 17
	52	0	0	57	30	0	0	0	0	0	0	18	0	0	0	0	0	18	0	D_0__Bacteria;D_1__Acidobacteria;D_2__Subgroup 18
	91	88	0	89	33	11	0	0	0	0	0	19	0	0	0	0	20	30	0	D_0__Bacteria;D_1__Acidobacteria;D_2__Subgroup 22
	0	0	0	0	0	0	0	0	0	2	0	0	0	0	0	0	0	0	0	D_0__Bacteria;D_1__Acidobacteria;D_2__Subgroup 5
	810	556	142	486	518	609	0	0	8	0	153	87	43	9	0	0	583	250	40	D_0__Bacteria;D_1__Acidobacteria;D_2__Subgroup 6
	63	28	0	33	16	15	0	0	0	0	0	0	0	0	0	0	0	0	10	D_0__Bacteria;D_1__Acidobacteria;D_2__Thermoanaerobaculia
	3561	2158	555	2235	1991	2356	2	0	0	12	446	499	250	25	0	17	1687	1072	434	D_0__Bacteria;D_1__Actinobacteria;D_2__Acidimicrobiia
	4772	3217	1248	3521	3485	3739	191	72	58	108	1281	1367	490	97	105	156	2737	2089	1075	D_0__Bacteria;D_1__Actinobacteria;D_2__Actinobacteria
	42	93	12	15	25	16	0	0	0	0	0	6	4	0	0	0	22	9	0	D_0__Bacteria;D_1__Actinobacteria;D_2__Coriobacteriia
	0	0	0	0	0	17	0	0	0	0	0	0	0	0	0	0	0	0	0	D_0__Bacteria;D_1__Actinobacteria;D_2__MB-A2-108
	0	0	0	0	5	0	0	0	0	0	0	0	0	0	0	0	0	0	0	D_0__Bacteria;D_1__Actinobacteria;D_2__Rubrobacteria
	569	346	35	450	302	398	0	0	0	0	41	37	37	0	0	0	358	209	102	D_0__Bacteria;D_1__Actinobacteria;D_2__Thermoleophilia
	0	0	0	0	0	0	0	0	0	0	0	0	0	0	0	0	0	0	0	D_0__Bacteria;D_1__Actinobacteria;__
	0	0	0	0	0	0	0	0	0	0	0	0	0	0	0	0	0	0	0	D_0__Bacteria;D_1__Aegiribacteria;D_2__uncultured bacterium
	27	19	0	46	24	38	0	0	0	0	19	0	0	0	0	0	22	0	9	D_0__Bacteria;D_1__Armatimonadetes;D_2__Armatimonadia
	0	0	0	0	0	0	0	0	0	0	0	0	0	0	0	0	0	0	0	D_0__Bacteria;D_1__Armatimonadetes;D_2__Chthonomonadetes
	0	0	0	0	0	0	0	0	0	0	0	0	0	0	0	0	0	0	0	D_0__Bacteria;D_1__Armatimonadetes;D_2__Fimbriimonadia
	0	0	0	0	28	0	0	0	0	0	0	0	0	0	0	0	0	0	0	D_0__Bacteria;D_1__Armatimonadetes;D_2__uncultured
	28	0	0	0	0	0	0	0	0	0	0	0	0	0	0	0	0	0	0	D_0__Bacteria;D_1__BRC1;D_2__uncultured bacterium
	14529	8853	2106	11087	6973	9653	171	915	1019	1333	3785	3040	2694	1832	1838	1341	7173	4472	1839	D_0__Bacteria;D_1__Bacteroidetes;D_2__Bacteroidia
	874	741	38	650	477	655	0	0	4	0	128	129	27	0	0	0	601	309	82	D_0__Bacteria;D_1__Bacteroidetes;D_2__Ignavibacteria
	23	14	0	20	0	0	0	0	0	0	0	0	0	0	0	0	0	0	0	D_0__Bacteria;D_1__Caldiserica;D_2__Caldisericia
	0	0	0	0	0	0	0	0	0	0	0	0	0	0	0	0	0	6	0	D_0__Bacteria;D_1__Calditrichaeota;D_2__Calditrichia
	92	80	8	46	69	30	0	0	0	0	0	7	0	0	0	0	40	39	0	D_0__Bacteria;D_1__Chlamydiae;D_2__Chlamydiae
	1081	554	166	817	492	714	0	0	0	8	153	144	5	0	0	0	468	261	231	D_0__Bacteria;D_1__Chloroflexi;D_2__Anaerolineae
	0	11	0	0	8	0	0	0	0	0	0	0	0	0	0	0	0	10	0	D_0__Bacteria;D_1__Chloroflexi;D_2__Chloroflexia
	14	0	0	0	0	16	0	0	0	0	0	0	0	0	0	0	0	9	13	D_0__Bacteria;D_1__Chloroflexi;D_2__Dehalococcoidia
	13	9	0	9	0	0	0	0	0	0	0	0	0	0	0	0	0	0	0	D_0__Bacteria;D_1__Chloroflexi;D_2__JG30-KF-CM66
	249	188	81	255	213	231	0	0	0	0	32	24	34	0	0	0	153	91	32	D_0__Bacteria;D_1__Chloroflexi;D_2__KD4-96
	0	9	0	0	0	0	0	0	0	0	0	0	0	0	0	0	0	0	0	D_0__Bacteria;D_1__Chloroflexi;D_2__Ktedonobacteria
	0	0	0	0	0	0	0	0	0	0	0	0	0	0	0	0	0	0	0	D_0__Bacteria;D_1__Chloroflexi;D_2__OLB14
	272	167	97	144	208	183	0	0	0	0	111	148	40	0	0	0	176	131	181	D_0__Bacteria;D_1__Chloroflexi;D_2__SL56 marine group
	11	17	0	0	0	0	0	0	0	0	0	0	0	0	0	0	0	20	0	D_0__Bacteria;D_1__Cloacimonetes;D_2__Cloacimonadia
	159	113	0	68	86	51	0	0	0	0	5	0	6	0	0	0	35	33	5	D_0__Bacteria;D_1__Cyanobacteria;D_2__Melainabacteria
	4390	3098	301	3120	1754	3305	0	0	13	0	347	426	139	0	0	0	1925	1059	281	D_0__Bacteria;D_1__Cyanobacteria;D_2__Oxyphotobacteria
	33	15	141	34	110	27	92	21	21	17	224	219	193	37	9	77	35	100	129	D_0__Bacteria;D_1__Cyanobacteria;D_2__Sericytochromatia
	0	0	0	11	0	0	0	0	0	0	0	0	0	0	0	0	0	0	0	D_0__Bacteria;D_1__Cyanobacteria;__
	61	20	0	15	23	12	0	0	0	0	0	0	0	0	0	0	15	0	0	D_0__Bacteria;D_1__Deinococcus-Thermus;D_2__Deinococci
	64	3	2	28	28	7	0	0	0	0	13	5	0	0	0	0	0	23	0	D_0__Bacteria;D_1__Dependentiae;D_2__Babeliae
	77	49	0	0	30	26	0	0	0	0	0	0	0	0	0	0	12	0	0	D_0__Bacteria;D_1__Elusimicrobia;D_2__Elusimicrobia
	0	0	0	0	0	0	0	0	0	0	0	0	0	0	0	0	0	6	6	D_0__Bacteria;D_1__Elusimicrobia;D_2__Endomicrobia
	0	0	0	0	0	15	0	0	0	0	0	0	0	0	0	0	0	0	0	D_0__Bacteria;D_1__Elusimicrobia;D_2__Lineage IIa
	16	21	0	19	26	9	0	0	0	0	0	6	0	0	0	0	23	0	0	D_0__Bacteria;D_1__Elusimicrobia;D_2__Lineage IIb
	10	0	0	3	0	0	0	0	0	0	0	0	0	0	0	0	0	0	0	D_0__Bacteria;D_1__Elusimicrobia;D_2__Lineage IIc
	0	0	0	0	0	0	0	0	0	0	0	0	0	0	0	0	0	0	0	D_0__Bacteria;D_1__Elusimicrobia;D_2__Rs-M47
	0	0	0	0	0	0	0	0	0	0	0	0	0	0	0	0	0	0	0	D_0__Bacteria;D_1__Elusimicrobia;__
	573	286	0	366	216	398	0	120	407	516	1101	1133	3919	0	0	114	250	200	64	D_0__Bacteria;D_1__Epsilonbacteraeota;D_2__Campylobacteria
	0	0	0	0	0	0	0	0	0	0	0	0	0	0	0	0	0	0	0	D_0__Bacteria;D_1__FCPU426;D_2__uncultured bacterium
	9	8	0	0	6	0	0	0	0	0	0	0	0	0	0	0	0	6	5	D_0__Bacteria;D_1__FCPU426;__
	0	28	0	0	24	0	0	0	0	0	0	0	0	0	0	0	0	11	0	D_0__Bacteria;D_1__Fibrobacteres;D_2__Chitinivibrionia
	100	51	32	60	63	46	0	0	0	0	5	6	0	0	0	0	24	31	0	D_0__Bacteria;D_1__Fibrobacteres;D_2__Fibrobacteria
	349	210	329	206	431	110	306	104	104	182	170	200	164	267	83	185	224	302	171	D_0__Bacteria;D_1__Firmicutes;D_2__Bacilli
	2459	1349	192	1587	1441	1795	0	0	0	0	72	117	45	0	0	0	1013	646	245	D_0__Bacteria;D_1__Firmicutes;D_2__Clostridia
	17	0	21	50	0	17	0	0	0	0	4	0	0	0	0	0	0	10	0	D_0__Bacteria;D_1__Firmicutes;D_2__Erysipelotrichia
	623	321	0	349	235	418	0	0	0	0	34	46	7	0	2	0	229	141	59	D_0__Bacteria;D_1__Firmicutes;D_2__Negativicutes
	0	11	0	0	0	0	0	0	0	0	2	0	0	0	0	0	0	0	0	D_0__Bacteria;D_1__Firmicutes;__
	214	129	52	55	139	104	0	0	0	0	21	0	0	0	0	0	62	53	0	D_0__Bacteria;D_1__Fusobacteria;D_2__Fusobacteriia
	0	0	7	0	0	0	0	0	0	0	0	0	0	0	0	0	0	0	0	D_0__Bacteria;D_1__Gemmatimonadetes;D_2__BD2-11 terrestrial group
	211	97	141	131	75	136	0	0	0	0	32	15	0	0	0	0	98	60	11	D_0__Bacteria;D_1__Gemmatimonadetes;D_2__Gemmatimonadetes
	0	0	0	12	8	0	0	0	0	0	0	0	0	0	0	0	0	0	0	D_0__Bacteria;D_1__Hydrogenedentes;D_2__Hydrogenedentia
	50	0	0	34	32	56	0	0	0	0	0	0	0	0	0	0	27	10	0	D_0__Bacteria;D_1__Kiritimatiellaeota;D_2__Kiritimatiellae
	69	45	40	34	9	0	0	0	0	0	0	0	0	0	0	0	0	0	0	D_0__Bacteria;D_1__LCP-89;D_2__uncultured bacterium
	16	0	0	11	9	0	0	0	0	0	0	0	0	0	0	0	13	0	0	D_0__Bacteria;D_1__Latescibacteria;D_2__Latescibacteria
	28	17	0	0	8	0	0	0	0	0	0	0	0	0	0	0	0	18	9	D_0__Bacteria;D_1__Latescibacteria;D_2__uncultured bacterium
	0	0	0	2	0	0	0	0	0	0	0	0	0	0	0	0	0	0	0	D_0__Bacteria;D_1__Latescibacteria;D_2__uncultured organism
	15	0	0	20	0	0	0	0	0	0	0	0	0	0	0	0	0	0	0	D_0__Bacteria;D_1__Latescibacteria;__
	0	0	6	0	0	0	0	0	0	0	0	0	0	0	0	0	6	0	0	D_0__Bacteria;D_1__Lentisphaerae;D_2__Lentisphaeria
	0	0	0	0	0	0	0	0	0	0	0	0	0	0	0	0	0	0	0	D_0__Bacteria;D_1__Lentisphaerae;D_2__Oligosphaeria
	0	0	0	0	0	0	0	0	0	0	0	0	0	0	0	0	0	0	0	D_0__Bacteria;D_1__Margulisbacteria;D_2__uncultured bacterium
	11	0	0	0	0	2	0	0	0	0	0	0	0	0	0	0	10	0	6	D_0__Bacteria;D_1__Margulisbacteria;__
	0	0	0	0	12	0	0	0	0	0	0	0	0	0	0	0	0	0	0	D_0__Bacteria;D_1__Modulibacteria;D_2__Moduliflexia
	0	38	0	0	21	0	0	0	0	0	0	0	0	0	0	0	0	22	17	D_0__Bacteria;D_1__Nitrospinae;D_2__P9X2b3D02
	0	0	0	0	4	0	0	0	0	0	4	0	0	0	0	0	0	0	0	D_0__Bacteria;D_1__Nitrospirae;D_2__4-29-1
	307	179	14	242	172	139	0	0	0	0	47	32	0	0	0	0	167	135	0	D_0__Bacteria;D_1__Nitrospirae;D_2__Nitrospira
	68	126	0	148	24	41	0	0	0	0	5	0	0	0	0	4	21	14	8	D_0__Bacteria;D_1__Nitrospirae;D_2__Thermodesulfovibrionia
	0	0	68	7	21	6	0	0	0	0	0	0	0	0	0	0	0	0	0	D_0__Bacteria;D_1__Omnitrophicaeota;D_2__Omnitrophia
	0	0	6	0	0	0	0	0	0	0	0	0	0	0	0	0	0	0	10	D_0__Bacteria;D_1__Omnitrophicaeota;D_2__uncultured bacterium
	0	0	0	0	0	0	0	0	0	0	0	0	0	0	0	0	0	0	0	D_0__Bacteria;D_1__Omnitrophicaeota;__
	19	18	21	0	9	4	0	0	0	0	0	3	0	0	0	0	13	23	0	D_0__Bacteria;D_1__Patescibacteria;D_2__ABY1
	0	0	0	0	6	0	0	0	0	0	0	0	0	0	0	0	0	0	0	D_0__Bacteria;D_1__Patescibacteria;D_2__Berkelbacteria
	0	0	0	0	6	0	0	0	0	0	0	0	0	0	0	0	0	0	0	D_0__Bacteria;D_1__Patescibacteria;D_2__CPR2
	547	351	44	207	217	139	0	0	8	0	8	37	8	0	0	0	180	200	30	D_0__Bacteria;D_1__Patescibacteria;D_2__Gracilibacteria
	2	0	0	0	0	0	0	0	0	0	0	0	0	0	0	0	0	0	0	D_0__Bacteria;D_1__Patescibacteria;D_2__Microgenomatia
	233	68	60	161	118	133	18	0	0	0	8	17	0	0	0	0	106	57	30	D_0__Bacteria;D_1__Patescibacteria;D_2__Parcubacteria
	235	131	18	118	107	206	0	0	0	0	58	19	0	5	0	0	88	51	54	D_0__Bacteria;D_1__Patescibacteria;D_2__Saccharimonadia
	0	0	0	0	0	0	0	0	0	0	0	0	0	0	0	0	0	0	0	D_0__Bacteria;D_1__Patescibacteria;D_2__WS6 (Dojkabacteria)
	0	6	0	0	0	0	0	0	0	0	0	0	0	0	0	0	0	0	0	D_0__Bacteria;D_1__Patescibacteria;D_2__WWE3
	0	0	0	0	0	0	0	0	0	0	0	0	0	0	0	0	0	4	0	D_0__Bacteria;D_1__Patescibacteria;__
	0	0	0	0	0	0	0	0	0	0	5	0	0	8	0	0	0	6	6	D_0__Bacteria;D_1__Planctomycetes;D_2__BD7-11
	66	0	0	13	40	15	0	0	0	0	14	12	0	0	0	0	0	0	0	D_0__Bacteria;D_1__Planctomycetes;D_2__OM190
	320	257	0	318	270	321	0	0	0	0	60	94	57	0	0	0	274	140	60	D_0__Bacteria;D_1__Planctomycetes;D_2__Phycisphaerae
	0	0	0	8	0	0	0	0	0	0	0	0	0	0	0	0	4	0	0	D_0__Bacteria;D_1__Planctomycetes;D_2__Pla3 lineage
	0	0	21	0	0	0	0	0	0	0	0	4	0	0	0	0	0	0	0	D_0__Bacteria;D_1__Planctomycetes;D_2__Pla4 lineage
	1443	929	93	1027	544	952	0	0	0	0	116	72	25	3	0	0	627	340	124	D_0__Bacteria;D_1__Planctomycetes;D_2__Planctomycetacia
	7	0	0	0	7	0	0	0	0	0	0	0	0	0	0	0	0	0	0	D_0__Bacteria;D_1__Planctomycetes;D_2__vadinHA49
	6042	4064	1116	3734	2620	3884	215	62	27	121	2327	2075	1531	458	310	262	2429	2042	653	D_0__Bacteria;D_1__Proteobacteria;D_2__Alphaproteobacteria
	3130	2023	424	1956	1079	1884	0	64	66	131	666	586	592	418	127	198	945	767	215	D_0__Bacteria;D_1__Proteobacteria;D_2__Deltaproteobacteria
	23652	14455	9740	18709	17039	19604	5203	24531	27045	32253	26714	29303	29946	35826	21648	20011	13330	12730	5815	D_0__Bacteria;D_1__Proteobacteria;D_2__Gammaproteobacteria
	0	0	0	27	0	0	0	0	0	0	0	0	0	0	0	0	0	0	0	D_0__Bacteria;D_1__Rokubacteria;D_2__NC10
	0	0	0	0	0	0	0	0	0	0	0	0	0	0	0	0	0	0	0	D_0__Bacteria;D_1__Spirochaetes;D_2__Brachyspirae
	0	0	0	12	15	6	0	0	0	0	0	0	0	0	0	0	0	0	0	D_0__Bacteria;D_1__Spirochaetes;D_2__Leptospirae
	0	18	0	13	0	12	0	0	0	0	0	0	0	0	0	0	0	12	0	D_0__Bacteria;D_1__Spirochaetes;D_2__MVP-15
	75	26	0	65	4	34	0	0	0	0	0	0	0	0	0	0	8	4	0	D_0__Bacteria;D_1__Spirochaetes;D_2__Spirochaetia
	5	0	0	0	0	12	0	0	0	0	0	0	0	0	0	0	0	0	0	D_0__Bacteria;D_1__Spirochaetes;D_2__V2072-189E03
	0	0	0	0	0	0	0	0	0	0	0	0	0	0	0	0	0	0	0	D_0__Bacteria;D_1__Synergistetes;D_2__Synergistia
	20	0	0	7	5	4	0	0	0	0	0	0	0	0	0	0	0	0	0	D_0__Bacteria;D_1__Tenericutes;D_2__Mollicutes
	3868	2497	302	2430	1698	2328	0	0	0	6	187	241	33	0	7	0	1756	978	208	D_0__Bacteria;D_1__Verrucomicrobia;D_2__Verrucomicrobiae
	0	0	0	0	0	0	0	0	0	0	0	0	0	0	0	0	0	0	0	D_0__Bacteria;D_1__WOR-1;D_2__uncultured bacterium
	54	46	31	60	11	42	0	0	0	0	36	39	20	0	0	0	36	21	3	D_0__Bacteria;D_1__WPS-2;D_2__uncultured bacterium
	0	0	0	0	0	0	0	0	0	0	0	0	0	0	0	0	0	0	0	D_0__Bacteria;D_1__WPS-2;__
	0	0	0	4	9	0	0	0	0	0	0	0	0	0	0	0	0	0	0	D_0__Bacteria;D_1__WS2;D_2__uncultured bacterium
	0	0	0	0	0	0	0	0	0	0	0	0	0	0	0	0	0	0	0	D_0__Bacteria;D_1__WS4;D_2__uncultured bacterium
	0	5	0	9	0	0	0	0	0	0	0	0	0	0	0	0	0	0	0	D_0__Bacteria;D_1__Zixibacteria;D_2__uncultured bacterium
	12	7	0	0	0	8	0	0	0	0	0	0	0	0	0	0	9	0	0	D_0__Bacteria;__;__
	5	0	0	0	0	0	0	0	0	0	0	0	0	0	0	0	0	0	0	Unassigned;__;__

## Sheet: LEVEL4
	Octanol-3	Octanol-2	Octanol-1	NoC-3	NoC-2	NoC-1	Standard-2	Phenol-3	Phenol-2	Phenol-1	NoC-3	NoC-2	NoC-1	Octanol-3	Octanol-2	Octanol-1	Phenol-3	Phenol-2	Phenol-1	Description
Time (days)	T0	T0	T0	T0	T0	T0	T0	T3	T3	T3	T3	T3	T3	T3	T3	T3	T0	T0	T0	TimePoint
Concentration (mg C per L)	10	10	10	0	0	0	0	10	10	10	0	0	0	10	10	10	10	10	10	Concentration
	Sample_1_3	Sample_1_4	Sample_1_5	Sample_1_6	Sample_1_7	Sample_1_8	Sample_2_3	Sample_2_4	Sample_2_5	Sample_2_6	Sample_2_7	Sample_2_8	Sample_3_6	Sample_3_7	Sample_3_8	Sample_6_3	Sample_6_4	Sample_6_5	index
	0	0	0	0	0	0	0	0	0	0	0	0	0	0	0	0	0	0	D_0__Archaea;D_1__Crenarchaeota;D_2__Bathyarchaeia;D_3__uncultured archaeon
	0	0	0	0	0	0	0	0	0	0	0	0	0	0	0	0	0	0	D_0__Archaea;D_1__Euryarchaeota;D_2__Methanobacteria;D_3__Methanobacteriales
	0	0	0	0	0	0	0	0	0	0	0	0	0	0	0	0	0	0	D_0__Archaea;D_1__Euryarchaeota;D_2__Methanomicrobia;D_3__Methanomicrobiales
	31	27	0	0	0	13	0	0	0	0	0	0	0	0	0	0	0	0	D_0__Archaea;D_1__Euryarchaeota;D_2__Methanomicrobia;D_3__Methanosarcinales
	0	0	0	0	0	0	0	0	0	0	0	0	0	0	0	0	0	0	D_0__Archaea;D_1__Nanoarchaeaeota;D_2__Woesearchaeia;D_3__uncultured euryarchaeote
	0	0	0	0	0	0	0	0	0	0	0	0	0	0	0	0	0	10	D_0__Archaea;D_1__Nanoarchaeaeota;D_2__Woesearchaeia;__
	0	0	0	0	0	0	0	0	0	0	0	0	0	0	0	0	0	0	D_0__Archaea;D_1__Thaumarchaeota;D_2__Nitrososphaeria;D_3__Nitrosopumilales
	0	0	0	0	0	0	0	0	0	0	0	0	0	0	0	0	0	0	D_0__Bacteria;D_1__Acetothermia;D_2__Acetothermiia;D_3__uncultured bacterium
	195	78	0	156	35	151	0	0	0	17	16	7	0	0	0	68	67	0	D_0__Bacteria;D_1__Acidobacteria;D_2__Acidobacteriia;D_3__Solibacterales
	2	0	0	0	8	0	0	0	0	8	0	9	0	0	0	0	6	0	D_0__Bacteria;D_1__Acidobacteria;D_2__Acidobacteriia;D_3__Subgroup 2
	35	33	0	34	0	18	0	0	0	2	0	0	0	0	0	0	0	0	D_0__Bacteria;D_1__Acidobacteria;D_2__Aminicenantia;D_3__Aminicenantales
	0	0	0	0	0	0	0	0	0	5	0	7	0	0	0	0	0	0	D_0__Bacteria;D_1__Acidobacteria;D_2__Blastocatellia (Subgroup 4);D_3__11-24
	0	25	73	27	40	50	0	0	0	0	0	14	0	0	0	0	0	0	D_0__Bacteria;D_1__Acidobacteria;D_2__Blastocatellia (Subgroup 4);D_3__Blastocatellales
	0	0	0	7	9	0	0	0	0	0	0	0	0	0	0	0	0	0	D_0__Bacteria;D_1__Acidobacteria;D_2__Blastocatellia (Subgroup 4);D_3__DS-100
	0	0	0	0	0	0	0	0	0	0	0	0	0	0	0	0	0	0	D_0__Bacteria;D_1__Acidobacteria;D_2__Holophagae;D_3__Acanthopleuribacterales
	421	210	120	367	276	328	0	3	0	74	149	80	0	0	0	233	172	183	D_0__Bacteria;D_1__Acidobacteria;D_2__Holophagae;D_3__Holophagales
	168	113	58	117	92	111	0	0	0	0	20	0	0	0	0	67	0	17	D_0__Bacteria;D_1__Acidobacteria;D_2__Holophagae;D_3__Subgroup 7
	0	0	0	0	0	0	0	0	0	0	0	0	0	0	0	0	0	0	D_0__Bacteria;D_1__Acidobacteria;D_2__Subgroup 11;D_3__uncultured Acidobacteria bacterium
	0	0	0	0	0	0	0	0	0	0	0	0	0	0	0	0	0	0	D_0__Bacteria;D_1__Acidobacteria;D_2__Subgroup 17;D_3__uncultured bacterium
	180	176	46	202	0	95	0	0	0	0	14	0	0	0	0	23	22	0	D_0__Bacteria;D_1__Acidobacteria;D_2__Subgroup 17;__
	0	0	0	0	15	0	0	0	0	0	0	0	0	0	0	0	0	0	D_0__Bacteria;D_1__Acidobacteria;D_2__Subgroup 18;D_3__uncultured bacterium
	52	0	0	57	15	0	0	0	0	0	18	0	0	0	0	0	18	0	D_0__Bacteria;D_1__Acidobacteria;D_2__Subgroup 18;__
	49	45	0	44	33	11	0	0	0	0	0	0	0	0	0	20	20	0	D_0__Bacteria;D_1__Acidobacteria;D_2__Subgroup 22;D_3__uncultured bacterium
	42	43	0	45	0	0	0	0	0	0	19	0	0	0	0	0	10	0	D_0__Bacteria;D_1__Acidobacteria;D_2__Subgroup 22;__
	0	0	0	0	0	0	0	0	2	0	0	0	0	0	0	0	0	0	D_0__Bacteria;D_1__Acidobacteria;D_2__Subgroup 5;__
	48	38	0	27	19	26	0	0	0	0	0	0	0	0	0	22	0	0	D_0__Bacteria;D_1__Acidobacteria;D_2__Subgroup 6;D_3__Unknown Order
	0	0	0	0	0	0	0	0	0	0	0	3	0	0	0	0	18	0	D_0__Bacteria;D_1__Acidobacteria;D_2__Subgroup 6;D_3__uncultured Acidobacteria bacterium
	373	299	26	184	308	323	0	0	0	68	68	4	0	0	0	314	127	13	D_0__Bacteria;D_1__Acidobacteria;D_2__Subgroup 6;D_3__uncultured bacterium
	389	219	116	275	191	260	0	8	0	85	19	36	9	0	0	247	105	27	D_0__Bacteria;D_1__Acidobacteria;D_2__Subgroup 6;__
	63	28	0	33	16	15	0	0	0	0	0	0	0	0	0	0	0	10	D_0__Bacteria;D_1__Acidobacteria;D_2__Thermoanaerobaculia;D_3__Thermoanaerobaculales
	0	0	15	0	0	0	0	0	0	0	0	0	0	0	0	0	0	0	D_0__Bacteria;D_1__Actinobacteria;D_2__Acidimicrobiia;D_3__Actinomarinales
	135	109	16	87	127	112	0	0	0	29	53	0	0	0	0	75	69	64	D_0__Bacteria;D_1__Actinobacteria;D_2__Acidimicrobiia;D_3__IMCC26256
	3426	2049	524	2148	1864	2244	0	0	12	417	446	250	25	0	17	1612	1003	370	D_0__Bacteria;D_1__Actinobacteria;D_2__Acidimicrobiia;D_3__Microtrichales
	0	0	0	0	0	0	0	0	0	0	0	0	0	0	0	0	0	0	D_0__Bacteria;D_1__Actinobacteria;D_2__Acidimicrobiia;D_3__uncultured
	0	0	0	0	0	0	0	0	0	0	0	0	0	0	0	0	0	0	D_0__Bacteria;D_1__Actinobacteria;D_2__Actinobacteria;D_3__Actinomycetales
	129	63	166	64	162	89	72	58	108	141	87	0	57	78	84	75	176	123	D_0__Bacteria;D_1__Actinobacteria;D_2__Actinobacteria;D_3__Bifidobacteriales
	284	96	51	264	149	263	0	0	0	48	74	41	6	0	0	257	95	53	D_0__Bacteria;D_1__Actinobacteria;D_2__Actinobacteria;D_3__Corynebacteriales
	3374	2274	818	2482	2507	2802	0	0	0	819	1074	372	9	0	25	2003	1529	642	D_0__Bacteria;D_1__Actinobacteria;D_2__Actinobacteria;D_3__Frankiales
	316	292	162	239	284	245	0	0	0	63	48	0	25	27	26	155	57	72	D_0__Bacteria;D_1__Actinobacteria;D_2__Actinobacteria;D_3__Micrococcales
	0	0	0	0	0	0	0	0	0	0	0	0	0	0	0	0	0	0	D_0__Bacteria;D_1__Actinobacteria;D_2__Actinobacteria;D_3__Micromonosporales
	633	448	51	436	343	302	0	0	0	151	84	43	0	0	21	219	200	137	D_0__Bacteria;D_1__Actinobacteria;D_2__Actinobacteria;D_3__PeM15
	36	44	0	27	40	38	0	0	0	59	0	32	0	0	0	28	11	35	D_0__Bacteria;D_1__Actinobacteria;D_2__Actinobacteria;D_3__Propionibacteriales
	0	0	0	0	0	0	0	0	0	0	0	0	0	0	0	0	0	0	D_0__Bacteria;D_1__Actinobacteria;D_2__Actinobacteria;D_3__Pseudonocardiales
	0	0	0	9	0	0	0	0	0	0	0	0	0	0	0	0	21	13	D_0__Bacteria;D_1__Actinobacteria;D_2__Actinobacteria;D_3__Streptomycetales
	0	0	0	0	0	0	0	0	0	0	0	2	0	0	0	0	0	0	D_0__Bacteria;D_1__Actinobacteria;D_2__Actinobacteria;D_3__Streptosporangiales
	42	29	12	15	25	16	0	0	0	0	0	0	0	0	0	22	9	0	D_0__Bacteria;D_1__Actinobacteria;D_2__Coriobacteriia;D_3__Coriobacteriales
	0	64	0	0	0	0	0	0	0	0	6	4	0	0	0	0	0	0	D_0__Bacteria;D_1__Actinobacteria;D_2__Coriobacteriia;D_3__OPB41
	0	0	0	0	0	0	0	0	0	0	0	0	0	0	0	0	0	0	D_0__Bacteria;D_1__Actinobacteria;D_2__MB-A2-108;D_3__uncultured bacterium
	0	0	0	0	0	17	0	0	0	0	0	0	0	0	0	0	0	0	D_0__Bacteria;D_1__Actinobacteria;D_2__MB-A2-108;__
	0	0	0	0	5	0	0	0	0	0	0	0	0	0	0	0	0	0	D_0__Bacteria;D_1__Actinobacteria;D_2__Rubrobacteria;D_3__Rubrobacterales
	317	187	26	290	173	236	0	0	0	32	25	17	0	0	0	206	103	56	D_0__Bacteria;D_1__Actinobacteria;D_2__Thermoleophilia;D_3__Gaiellales
	252	159	9	160	129	162	0	0	0	9	12	20	0	0	0	152	106	46	D_0__Bacteria;D_1__Actinobacteria;D_2__Thermoleophilia;D_3__Solirubrobacterales
	0	0	0	0	0	0	0	0	0	0	0	0	0	0	0	0	0	0	D_0__Bacteria;D_1__Actinobacteria;__;__
	0	0	0	0	0	0	0	0	0	0	0	0	0	0	0	0	0	0	D_0__Bacteria;D_1__Aegiribacteria;D_2__uncultured bacterium;D_3__uncultured bacterium
	27	19	0	46	24	38	0	0	0	19	0	0	0	0	0	22	0	9	D_0__Bacteria;D_1__Armatimonadetes;D_2__Armatimonadia;D_3__Armatimonadales
	0	0	0	0	0	0	0	0	0	0	0	0	0	0	0	0	0	0	D_0__Bacteria;D_1__Armatimonadetes;D_2__Chthonomonadetes;D_3__Chthonomonadales
	0	0	0	0	0	0	0	0	0	0	0	0	0	0	0	0	0	0	D_0__Bacteria;D_1__Armatimonadetes;D_2__Fimbriimonadia;D_3__Fimbriimonadales
	0	0	0	0	28	0	0	0	0	0	0	0	0	0	0	0	0	0	D_0__Bacteria;D_1__Armatimonadetes;D_2__uncultured;D_3__uncultured bacterium
	28	0	0	0	0	0	0	0	0	0	0	0	0	0	0	0	0	0	D_0__Bacteria;D_1__BRC1;D_2__uncultured bacterium;D_3__uncultured bacterium
	3719	1445	352	2762	1501	2226	0	0	0	155	195	51	5	0	0	1644	912	499	D_0__Bacteria;D_1__Bacteroidetes;D_2__Bacteroidia;D_3__Bacteroidales
	114	69	0	77	36	0	0	0	0	27	8	6	0	0	0	37	22	0	D_0__Bacteria;D_1__Bacteroidetes;D_2__Bacteroidia;D_3__Bacteroidetes VC2.1 Bac22
	2519	1715	365	2009	1209	1772	25	54	60	870	722	735	55	102	61	1201	920	222	D_0__Bacteria;D_1__Bacteroidetes;D_2__Bacteroidia;D_3__Chitinophagales
	1956	1375	229	1250	687	1197	97	65	111	626	471	500	141	87	141	864	476	291	D_0__Bacteria;D_1__Bacteroidetes;D_2__Bacteroidia;D_3__Cytophagales
	3890	2935	742	3108	2594	3095	646	697	797	1751	1421	1237	1366	1513	1013	2489	1507	535	D_0__Bacteria;D_1__Bacteroidetes;D_2__Bacteroidia;D_3__Flavobacteriales
	2331	1307	418	1879	941	1363	147	203	365	356	211	165	265	136	126	938	635	292	D_0__Bacteria;D_1__Bacteroidetes;D_2__Bacteroidia;D_3__Sphingobacteriales
	0	7	0	2	5	0	0	0	0	0	12	0	0	0	0	0	0	0	D_0__Bacteria;D_1__Bacteroidetes;D_2__Bacteroidia;__
	203	227	26	214	148	213	0	0	0	17	23	0	0	0	0	198	87	15	D_0__Bacteria;D_1__Bacteroidetes;D_2__Ignavibacteria;D_3__Ignavibacteriales
	72	61	0	61	35	30	0	0	0	0	0	0	0	0	0	19	35	8	D_0__Bacteria;D_1__Bacteroidetes;D_2__Ignavibacteria;D_3__Kryptoniales
	475	368	12	304	243	354	0	4	0	103	85	27	0	0	0	338	178	33	D_0__Bacteria;D_1__Bacteroidetes;D_2__Ignavibacteria;D_3__OPB56
	124	85	0	71	51	58	0	0	0	8	21	0	0	0	0	46	9	26	D_0__Bacteria;D_1__Bacteroidetes;D_2__Ignavibacteria;D_3__SJA-28
	23	14	0	20	0	0	0	0	0	0	0	0	0	0	0	0	0	0	D_0__Bacteria;D_1__Caldiserica;D_2__Caldisericia;D_3__Caldisericales
	0	0	0	0	0	0	0	0	0	0	0	0	0	0	0	0	6	0	D_0__Bacteria;D_1__Calditrichaeota;D_2__Calditrichia;D_3__Calditrichales
	92	80	8	46	69	30	0	0	0	0	7	0	0	0	0	40	39	0	D_0__Bacteria;D_1__Chlamydiae;D_2__Chlamydiae;D_3__Chlamydiales
	0	0	0	0	0	27	0	0	0	0	0	0	0	0	0	0	7	8	D_0__Bacteria;D_1__Chloroflexi;D_2__Anaerolineae;D_3__1-20
	0	0	0	0	0	0	0	0	0	0	0	0	0	0	0	0	0	0	D_0__Bacteria;D_1__Chloroflexi;D_2__Anaerolineae;D_3__ADurb.Bin180
	618	415	166	504	388	408	0	0	8	121	127	0	0	0	0	343	214	208	D_0__Bacteria;D_1__Chloroflexi;D_2__Anaerolineae;D_3__Anaerolineales
	11	0	0	0	0	0	0	0	0	0	0	0	0	0	0	0	0	0	D_0__Bacteria;D_1__Chloroflexi;D_2__Anaerolineae;D_3__Ardenticatenales
	343	85	0	241	57	202	0	0	0	32	17	0	0	0	0	125	40	6	D_0__Bacteria;D_1__Chloroflexi;D_2__Anaerolineae;D_3__Caldilineales
	34	0	0	0	10	15	0	0	0	0	0	5	0	0	0	0	0	0	D_0__Bacteria;D_1__Chloroflexi;D_2__Anaerolineae;D_3__RBG-13-54-9
	0	0	0	0	11	0	0	0	0	0	0	0	0	0	0	0	0	9	D_0__Bacteria;D_1__Chloroflexi;D_2__Anaerolineae;D_3__SBR1031
	75	54	0	72	26	62	0	0	0	0	0	0	0	0	0	0	0	0	D_0__Bacteria;D_1__Chloroflexi;D_2__Anaerolineae;D_3__SJA-15
	0	0	0	0	0	0	0	0	0	0	0	0	0	0	0	0	0	0	D_0__Bacteria;D_1__Chloroflexi;D_2__Anaerolineae;__
	0	0	0	0	0	0	0	0	0	0	0	0	0	0	0	0	0	0	D_0__Bacteria;D_1__Chloroflexi;D_2__Chloroflexia;D_3__Chloroflexales
	0	11	0	0	8	0	0	0	0	0	0	0	0	0	0	0	10	0	D_0__Bacteria;D_1__Chloroflexi;D_2__Chloroflexia;D_3__Thermomicrobiales
	0	0	0	0	0	0	0	0	0	0	0	0	0	0	0	0	0	13	D_0__Bacteria;D_1__Chloroflexi;D_2__Dehalococcoidia;D_3__Dehalococcoidales
	14	0	0	0	0	8	0	0	0	0	0	0	0	0	0	0	0	0	D_0__Bacteria;D_1__Chloroflexi;D_2__Dehalococcoidia;D_3__GIF3
	0	0	0	0	0	8	0	0	0	0	0	0	0	0	0	0	9	0	D_0__Bacteria;D_1__Chloroflexi;D_2__Dehalococcoidia;D_3__GIF9
	0	0	0	0	0	0	0	0	0	0	0	0	0	0	0	0	0	0	D_0__Bacteria;D_1__Chloroflexi;D_2__Dehalococcoidia;__
	0	0	0	0	0	0	0	0	0	0	0	0	0	0	0	0	0	0	D_0__Bacteria;D_1__Chloroflexi;D_2__JG30-KF-CM66;D_3__uncultured bacterium
	13	9	0	9	0	0	0	0	0	0	0	0	0	0	0	0	0	0	D_0__Bacteria;D_1__Chloroflexi;D_2__JG30-KF-CM66;__
	158	144	81	134	121	115	0	0	0	0	0	0	0	0	0	63	91	15	D_0__Bacteria;D_1__Chloroflexi;D_2__KD4-96;D_3__uncultured bacterium
	91	44	0	121	92	116	0	0	0	32	24	34	0	0	0	90	0	17	D_0__Bacteria;D_1__Chloroflexi;D_2__KD4-96;__
	0	0	0	0	0	0	0	0	0	0	0	0	0	0	0	0	0	0	D_0__Bacteria;D_1__Chloroflexi;D_2__Ktedonobacteria;D_3__Ktedonobacterales
	0	9	0	0	0	0	0	0	0	0	0	0	0	0	0	0	0	0	D_0__Bacteria;D_1__Chloroflexi;D_2__Ktedonobacteria;D_3__MVP-21
	0	0	0	0	0	0	0	0	0	0	0	0	0	0	0	0	0	0	D_0__Bacteria;D_1__Chloroflexi;D_2__OLB14;D_3__uncultured bacterium
	272	167	97	144	208	183	0	0	0	111	148	40	0	0	0	176	131	181	D_0__Bacteria;D_1__Chloroflexi;D_2__SL56 marine group;D_3__uncultured bacterium
	11	17	0	0	0	0	0	0	0	0	0	0	0	0	0	0	20	0	D_0__Bacteria;D_1__Cloacimonetes;D_2__Cloacimonadia;D_3__Cloacimonadales
	80	41	0	0	80	4	0	0	0	0	0	6	0	0	0	0	0	5	D_0__Bacteria;D_1__Cyanobacteria;D_2__Melainabacteria;D_3__Gastranaerophilales
	18	13	0	17	0	0	0	0	0	0	0	0	0	0	0	0	6	0	D_0__Bacteria;D_1__Cyanobacteria;D_2__Melainabacteria;D_3__Obscuribacterales
	61	59	0	51	6	47	0	0	0	5	0	0	0	0	0	35	27	0	D_0__Bacteria;D_1__Cyanobacteria;D_2__Melainabacteria;D_3__Vampirovibrionales
	2855	2012	210	2114	1016	2080	0	13	0	245	228	139	0	0	0	1413	775	112	D_0__Bacteria;D_1__Cyanobacteria;D_2__Oxyphotobacteria;D_3__Chloroplast
	8	19	0	0	14	17	0	0	0	4	0	0	0	0	0	14	0	0	D_0__Bacteria;D_1__Cyanobacteria;D_2__Oxyphotobacteria;D_3__Leptolyngbyales
	0	0	0	0	8	0	0	0	0	0	0	0	0	0	0	0	0	0	D_0__Bacteria;D_1__Cyanobacteria;D_2__Oxyphotobacteria;D_3__Limnotrichales
	406	245	62	332	85	257	0	0	0	26	28	0	0	0	0	83	84	11	D_0__Bacteria;D_1__Cyanobacteria;D_2__Oxyphotobacteria;D_3__Nostocales
	0	0	0	3	0	4	0	0	0	0	0	0	0	0	0	0	9	0	D_0__Bacteria;D_1__Cyanobacteria;D_2__Oxyphotobacteria;D_3__Oxyphotobacteria Incertae Sedis
	6	0	0	0	0	5	0	0	0	0	0	0	0	0	0	0	0	0	D_0__Bacteria;D_1__Cyanobacteria;D_2__Oxyphotobacteria;D_3__Phormidesmiales
	196	91	8	103	31	111	0	0	0	0	16	0	0	0	0	46	0	7	D_0__Bacteria;D_1__Cyanobacteria;D_2__Oxyphotobacteria;D_3__Pseudanabaenales
	0	0	0	0	11	0	0	0	0	0	0	0	0	0	0	0	0	0	D_0__Bacteria;D_1__Cyanobacteria;D_2__Oxyphotobacteria;D_3__SepB-3
	859	731	21	568	575	804	0	0	0	72	154	0	0	0	0	335	191	151	D_0__Bacteria;D_1__Cyanobacteria;D_2__Oxyphotobacteria;D_3__Synechococcales
	60	0	0	0	14	27	0	0	0	0	0	0	0	0	0	34	0	0	D_0__Bacteria;D_1__Cyanobacteria;D_2__Oxyphotobacteria;__
	33	15	141	34	99	27	17	15	17	99	97	64	37	9	62	35	100	129	D_0__Bacteria;D_1__Cyanobacteria;D_2__Sericytochromatia;D_3__uncultured bacterium
	0	0	0	0	11	0	4	6	0	125	122	129	0	0	15	0	0	0	D_0__Bacteria;D_1__Cyanobacteria;D_2__Sericytochromatia;__
	0	0	0	11	0	0	0	0	0	0	0	0	0	0	0	0	0	0	D_0__Bacteria;D_1__Cyanobacteria;__;__
	61	20	0	15	23	12	0	0	0	0	0	0	0	0	0	15	0	0	D_0__Bacteria;D_1__Deinococcus-Thermus;D_2__Deinococci;D_3__Deinococcales
	0	0	0	0	0	0	0	0	0	0	0	0	0	0	0	0	0	0	D_0__Bacteria;D_1__Deinococcus-Thermus;D_2__Deinococci;D_3__Thermales
	64	3	2	28	28	7	0	0	0	13	5	0	0	0	0	0	23	0	D_0__Bacteria;D_1__Dependentiae;D_2__Babeliae;D_3__Babeliales
	0	0	0	0	0	0	0	0	0	0	0	0	0	0	0	0	0	0	D_0__Bacteria;D_1__Elusimicrobia;D_2__Elusimicrobia;D_3__Elusimicrobiales
	55	37	0	0	30	0	0	0	0	0	0	0	0	0	0	0	0	0	D_0__Bacteria;D_1__Elusimicrobia;D_2__Elusimicrobia;D_3__Lineage IV
	22	12	0	0	0	26	0	0	0	0	0	0	0	0	0	12	0	0	D_0__Bacteria;D_1__Elusimicrobia;D_2__Elusimicrobia;D_3__MVP-88
	0	0	0	0	0	0	0	0	0	0	0	0	0	0	0	0	6	6	D_0__Bacteria;D_1__Elusimicrobia;D_2__Endomicrobia;D_3__Endomicrobiales
	0	0	0	0	0	15	0	0	0	0	0	0	0	0	0	0	0	0	D_0__Bacteria;D_1__Elusimicrobia;D_2__Lineage IIa;__
	16	21	0	19	26	9	0	0	0	0	6	0	0	0	0	23	0	0	D_0__Bacteria;D_1__Elusimicrobia;D_2__Lineage IIb;D_3__uncultured bacterium
	10	0	0	3	0	0	0	0	0	0	0	0	0	0	0	0	0	0	D_0__Bacteria;D_1__Elusimicrobia;D_2__Lineage IIc;D_3__uncultured bacterium
	0	0	0	0	0	0	0	0	0	0	0	0	0	0	0	0	0	0	D_0__Bacteria;D_1__Elusimicrobia;D_2__Rs-M47;__
	0	0	0	0	0	0	0	0	0	0	0	0	0	0	0	0	0	0	D_0__Bacteria;D_1__Elusimicrobia;__;__
	573	286	0	366	216	398	120	407	516	1101	1133	3919	0	0	114	250	200	64	D_0__Bacteria;D_1__Epsilonbacteraeota;D_2__Campylobacteria;D_3__Campylobacterales
	0	0	0	0	0	0	0	0	0	0	0	0	0	0	0	0	0	0	D_0__Bacteria;D_1__FCPU426;D_2__uncultured bacterium;D_3__uncultured bacterium
	9	8	0	0	6	0	0	0	0	0	0	0	0	0	0	0	6	5	D_0__Bacteria;D_1__FCPU426;__;__
	0	28	0	0	24	0	0	0	0	0	0	0	0	0	0	0	11	0	D_0__Bacteria;D_1__Fibrobacteres;D_2__Chitinivibrionia;D_3__Chitinivibrionales
	100	51	32	60	63	46	0	0	0	5	6	0	0	0	0	24	31	0	D_0__Bacteria;D_1__Fibrobacteres;D_2__Fibrobacteria;D_3__Fibrobacterales
	116	0	0	17	58	0	0	0	0	0	0	0	0	0	0	9	21	14	D_0__Bacteria;D_1__Firmicutes;D_2__Bacilli;D_3__Bacillales
	233	210	329	189	373	110	104	104	182	170	200	164	267	83	185	215	281	157	D_0__Bacteria;D_1__Firmicutes;D_2__Bacilli;D_3__Lactobacillales
	2444	1349	192	1583	1441	1795	0	0	0	72	117	45	0	0	0	1013	646	245	D_0__Bacteria;D_1__Firmicutes;D_2__Clostridia;D_3__Clostridiales
	15	0	0	4	0	0	0	0	0	0	0	0	0	0	0	0	0	0	D_0__Bacteria;D_1__Firmicutes;D_2__Clostridia;D_3__DTU014
	17	0	21	50	0	17	0	0	0	4	0	0	0	0	0	0	10	0	D_0__Bacteria;D_1__Firmicutes;D_2__Erysipelotrichia;D_3__Erysipelotrichales
	623	321	0	349	235	418	0	0	0	34	46	7	0	2	0	229	141	59	D_0__Bacteria;D_1__Firmicutes;D_2__Negativicutes;D_3__Selenomonadales
	0	11	0	0	0	0	0	0	0	2	0	0	0	0	0	0	0	0	D_0__Bacteria;D_1__Firmicutes;__;__
	214	129	52	55	139	104	0	0	0	21	0	0	0	0	0	62	53	0	D_0__Bacteria;D_1__Fusobacteria;D_2__Fusobacteriia;D_3__Fusobacteriales
	0	0	7	0	0	0	0	0	0	0	0	0	0	0	0	0	0	0	D_0__Bacteria;D_1__Gemmatimonadetes;D_2__BD2-11 terrestrial group;D_3__metagenome
	211	97	141	131	75	136	0	0	0	32	15	0	0	0	0	98	60	11	D_0__Bacteria;D_1__Gemmatimonadetes;D_2__Gemmatimonadetes;D_3__Gemmatimonadales
	0	0	0	12	8	0	0	0	0	0	0	0	0	0	0	0	0	0	D_0__Bacteria;D_1__Hydrogenedentes;D_2__Hydrogenedentia;D_3__Hydrogenedentiales
	0	0	0	0	0	0	0	0	0	0	0	0	0	0	0	0	0	0	D_0__Bacteria;D_1__Kiritimatiellaeota;D_2__Kiritimatiellae;D_3__Kiritimatiellales
	50	0	0	34	32	56	0	0	0	0	0	0	0	0	0	27	10	0	D_0__Bacteria;D_1__Kiritimatiellaeota;D_2__Kiritimatiellae;D_3__WCHB1-41
	69	45	40	34	9	0	0	0	0	0	0	0	0	0	0	0	0	0	D_0__Bacteria;D_1__LCP-89;D_2__uncultured bacterium;D_3__uncultured bacterium
	16	0	0	11	9	0	0	0	0	0	0	0	0	0	0	13	0	0	D_0__Bacteria;D_1__Latescibacteria;D_2__Latescibacteria;D_3__Latescibacterales
	28	17	0	0	8	0	0	0	0	0	0	0	0	0	0	0	18	9	D_0__Bacteria;D_1__Latescibacteria;D_2__uncultured bacterium;D_3__uncultured bacterium
	0	0	0	2	0	0	0	0	0	0	0	0	0	0	0	0	0	0	D_0__Bacteria;D_1__Latescibacteria;D_2__uncultured organism;D_3__uncultured organism
	15	0	0	20	0	0	0	0	0	0	0	0	0	0	0	0	0	0	D_0__Bacteria;D_1__Latescibacteria;__;__
	0	0	6	0	0	0	0	0	0	0	0	0	0	0	0	0	0	0	D_0__Bacteria;D_1__Lentisphaerae;D_2__Lentisphaeria;D_3__Lentisphaerales
	0	0	0	0	0	0	0	0	0	0	0	0	0	0	0	6	0	0	D_0__Bacteria;D_1__Lentisphaerae;D_2__Lentisphaeria;D_3__Victivallales
	0	0	0	0	0	0	0	0	0	0	0	0	0	0	0	0	0	0	D_0__Bacteria;D_1__Lentisphaerae;D_2__Oligosphaeria;D_3__Oligosphaerales
	0	0	0	0	0	0	0	0	0	0	0	0	0	0	0	0	0	0	D_0__Bacteria;D_1__Margulisbacteria;D_2__uncultured bacterium;D_3__uncultured bacterium
	11	0	0	0	0	2	0	0	0	0	0	0	0	0	0	10	0	6	D_0__Bacteria;D_1__Margulisbacteria;__;__
	0	0	0	0	12	0	0	0	0	0	0	0	0	0	0	0	0	0	D_0__Bacteria;D_1__Modulibacteria;D_2__Moduliflexia;D_3__Moduliflexales
	0	0	0	0	0	0	0	0	0	0	0	0	0	0	0	0	0	0	D_0__Bacteria;D_1__Nitrospinae;D_2__P9X2b3D02;D_3__uncultured bacterium
	0	38	0	0	21	0	0	0	0	0	0	0	0	0	0	0	22	17	D_0__Bacteria;D_1__Nitrospinae;D_2__P9X2b3D02;__
	0	0	0	0	4	0	0	0	0	4	0	0	0	0	0	0	0	0	D_0__Bacteria;D_1__Nitrospirae;D_2__4-29-1;D_3__uncultured bacterium
	307	179	14	242	172	139	0	0	0	47	32	0	0	0	0	167	135	0	D_0__Bacteria;D_1__Nitrospirae;D_2__Nitrospira;D_3__Nitrospirales
	68	126	0	148	24	41	0	0	0	5	0	0	0	0	4	21	14	8	D_0__Bacteria;D_1__Nitrospirae;D_2__Thermodesulfovibrionia;D_3__uncultured
	0	0	68	7	21	0	0	0	0	0	0	0	0	0	0	0	0	0	D_0__Bacteria;D_1__Omnitrophicaeota;D_2__Omnitrophia;D_3__Omnitrophales
	0	0	0	0	0	6	0	0	0	0	0	0	0	0	0	0	0	0	D_0__Bacteria;D_1__Omnitrophicaeota;D_2__Omnitrophia;D_3__uncultured bacterium
	0	0	6	0	0	0	0	0	0	0	0	0	0	0	0	0	0	10	D_0__Bacteria;D_1__Omnitrophicaeota;D_2__uncultured bacterium;D_3__uncultured bacterium
	0	0	0	0	0	0	0	0	0	0	0	0	0	0	0	0	0	0	D_0__Bacteria;D_1__Omnitrophicaeota;__;__
	9	18	0	0	9	0	0	0	0	0	3	0	0	0	0	8	5	0	D_0__Bacteria;D_1__Patescibacteria;D_2__ABY1;D_3__Candidatus Falkowbacteria
	0	0	0	0	0	0	0	0	0	0	0	0	0	0	0	0	0	0	D_0__Bacteria;D_1__Patescibacteria;D_2__ABY1;D_3__Candidatus Kerfeldbacteria
	0	0	0	0	0	0	0	0	0	0	0	0	0	0	0	0	8	0	D_0__Bacteria;D_1__Patescibacteria;D_2__ABY1;D_3__Candidatus Komeilibacteria
	10	0	0	0	0	4	0	0	0	0	0	0	0	0	0	0	10	0	D_0__Bacteria;D_1__Patescibacteria;D_2__ABY1;D_3__Candidatus Magasanikbacteria
	0	0	21	0	0	0	0	0	0	0	0	0	0	0	0	5	0	0	D_0__Bacteria;D_1__Patescibacteria;D_2__ABY1;D_3__Candidatus Uhrbacteria
	0	0	0	0	0	0	0	0	0	0	0	0	0	0	0	0	0	0	D_0__Bacteria;D_1__Patescibacteria;D_2__Berkelbacteria;D_3__uncultured bacterium
	0	0	0	0	6	0	0	0	0	0	0	0	0	0	0	0	0	0	D_0__Bacteria;D_1__Patescibacteria;D_2__Berkelbacteria;__
	0	0	0	0	6	0	0	0	0	0	0	0	0	0	0	0	0	0	D_0__Bacteria;D_1__Patescibacteria;D_2__CPR2;__
	70	39	14	3	38	0	0	0	0	0	2	0	0	0	0	55	52	5	D_0__Bacteria;D_1__Patescibacteria;D_2__Gracilibacteria;D_3__Absconditabacteriales (SR1)
	0	0	0	0	0	0	0	0	0	0	7	0	0	0	0	0	0	0	D_0__Bacteria;D_1__Patescibacteria;D_2__Gracilibacteria;D_3__Candidatus Abawacabacteria
	0	6	0	0	0	0	0	0	0	0	0	0	0	0	0	0	0	0	D_0__Bacteria;D_1__Patescibacteria;D_2__Gracilibacteria;D_3__Candidatus Peregrinibacteria
	12	0	0	0	0	3	0	0	0	0	0	0	0	0	0	0	6	0	D_0__Bacteria;D_1__Patescibacteria;D_2__Gracilibacteria;D_3__Candidatus Peribacteria
	118	89	0	89	48	94	0	0	0	0	0	8	0	0	0	49	0	11	D_0__Bacteria;D_1__Patescibacteria;D_2__Gracilibacteria;D_3__JGI 0000069-P22
	89	25	0	0	32	3	0	0	0	0	0	0	0	0	0	11	12	3	D_0__Bacteria;D_1__Patescibacteria;D_2__Gracilibacteria;D_3__uncultured bacterium
	0	0	0	0	0	0	0	0	0	0	0	0	0	0	0	0	0	0	D_0__Bacteria;D_1__Patescibacteria;D_2__Gracilibacteria;D_3__uncultured organism
	258	192	30	115	99	39	0	8	0	8	28	0	0	0	0	65	130	11	D_0__Bacteria;D_1__Patescibacteria;D_2__Gracilibacteria;__
	2	0	0	0	0	0	0	0	0	0	0	0	0	0	0	0	0	0	D_0__Bacteria;D_1__Patescibacteria;D_2__Microgenomatia;D_3__Candidatus Collierbacteria
	0	0	0	0	0	0	0	0	0	0	0	0	0	0	0	0	0	0	D_0__Bacteria;D_1__Patescibacteria;D_2__Microgenomatia;D_3__Candidatus Pacebacteria
	0	0	12	0	0	0	0	0	0	0	3	0	0	0	0	0	0	0	D_0__Bacteria;D_1__Patescibacteria;D_2__Parcubacteria;D_3__Candidatus Adlerbacteria
	0	0	0	0	0	0	0	0	0	0	0	0	0	0	0	0	0	0	D_0__Bacteria;D_1__Patescibacteria;D_2__Parcubacteria;D_3__Candidatus Campbellbacteria
	22	20	0	14	21	24	0	0	0	0	0	0	0	0	0	0	0	4	D_0__Bacteria;D_1__Patescibacteria;D_2__Parcubacteria;D_3__Candidatus Kaiserbacteria
	17	0	5	0	28	18	0	0	0	0	0	0	0	0	0	5	10	0	D_0__Bacteria;D_1__Patescibacteria;D_2__Parcubacteria;D_3__Candidatus Moranbacteria
	83	17	34	59	24	40	0	0	0	0	0	0	0	0	0	52	25	12	D_0__Bacteria;D_1__Patescibacteria;D_2__Parcubacteria;D_3__Candidatus Nomurabacteria
	0	0	0	0	0	0	0	0	0	0	0	0	0	0	0	0	0	0	D_0__Bacteria;D_1__Patescibacteria;D_2__Parcubacteria;D_3__Candidatus Wolfebacteria
	4	0	0	0	0	0	0	0	0	0	0	0	0	0	0	0	0	0	D_0__Bacteria;D_1__Patescibacteria;D_2__Parcubacteria;D_3__Candidatus Yanofskybacteria
	25	0	0	20	0	0	0	0	0	0	0	0	0	0	0	18	0	0	D_0__Bacteria;D_1__Patescibacteria;D_2__Parcubacteria;D_3__Candidatus Zambryskibacteria
	0	0	0	0	0	0	0	0	0	0	0	0	0	0	0	0	0	0	D_0__Bacteria;D_1__Patescibacteria;D_2__Parcubacteria;D_3__uncultured bacterium
	12	12	0	0	0	0	0	0	0	0	0	0	0	0	0	0	0	0	D_0__Bacteria;D_1__Patescibacteria;D_2__Parcubacteria;D_3__uncultured organism
	70	19	9	68	45	51	0	0	0	8	14	0	0	0	0	31	22	14	D_0__Bacteria;D_1__Patescibacteria;D_2__Parcubacteria;__
	235	131	18	118	107	206	0	0	0	58	19	0	5	0	0	88	51	54	D_0__Bacteria;D_1__Patescibacteria;D_2__Saccharimonadia;D_3__Saccharimonadales
	0	0	0	0	0	0	0	0	0	0	0	0	0	0	0	0	0	0	D_0__Bacteria;D_1__Patescibacteria;D_2__WS6 (Dojkabacteria);D_3__uncultured bacterium
	0	0	0	0	0	0	0	0	0	0	0	0	0	0	0	0	0	0	D_0__Bacteria;D_1__Patescibacteria;D_2__WS6 (Dojkabacteria);__
	0	0	0	0	0	0	0	0	0	0	0	0	0	0	0	0	0	0	D_0__Bacteria;D_1__Patescibacteria;D_2__WWE3;D_3__uncultured bacterium
	0	0	0	0	0	0	0	0	0	0	0	0	0	0	0	0	0	0	D_0__Bacteria;D_1__Patescibacteria;D_2__WWE3;D_3__uncultured candidate division WWE3 bacterium
	0	6	0	0	0	0	0	0	0	0	0	0	0	0	0	0	0	0	D_0__Bacteria;D_1__Patescibacteria;D_2__WWE3;__
	0	0	0	0	0	0	0	0	0	0	0	0	0	0	0	0	4	0	D_0__Bacteria;D_1__Patescibacteria;__;__
	0	0	0	0	0	0	0	0	0	5	0	0	8	0	0	0	6	6	D_0__Bacteria;D_1__Planctomycetes;D_2__BD7-11;D_3__uncultured bacterium
	0	0	0	0	0	0	0	0	0	0	0	0	0	0	0	0	0	0	D_0__Bacteria;D_1__Planctomycetes;D_2__BD7-11;__
	58	0	0	13	40	15	0	0	0	14	12	0	0	0	0	0	0	0	D_0__Bacteria;D_1__Planctomycetes;D_2__OM190;D_3__uncultured bacterium
	8	0	0	0	0	0	0	0	0	0	0	0	0	0	0	0	0	0	D_0__Bacteria;D_1__Planctomycetes;D_2__OM190;__
	286	237	0	318	252	311	0	0	0	60	87	47	0	0	0	268	124	50	D_0__Bacteria;D_1__Planctomycetes;D_2__Phycisphaerae;D_3__Phycisphaerales
	0	0	0	0	0	0	0	0	0	0	0	0	0	0	0	0	0	0	D_0__Bacteria;D_1__Planctomycetes;D_2__Phycisphaerae;D_3__S-70
	34	20	0	0	18	10	0	0	0	0	7	10	0	0	0	6	16	10	D_0__Bacteria;D_1__Planctomycetes;D_2__Phycisphaerae;D_3__Tepidisphaerales
	0	0	0	8	0	0	0	0	0	0	0	0	0	0	0	4	0	0	D_0__Bacteria;D_1__Planctomycetes;D_2__Pla3 lineage;D_3__uncultured bacterium
	0	0	21	0	0	0	0	0	0	0	4	0	0	0	0	0	0	0	D_0__Bacteria;D_1__Planctomycetes;D_2__Pla4 lineage;__
	264	191	0	223	92	213	0	0	0	38	20	22	0	0	0	168	72	41	D_0__Bacteria;D_1__Planctomycetes;D_2__Planctomycetacia;D_3__Gemmatales
	114	27	0	52	58	49	0	0	0	12	0	0	0	0	0	48	21	5	D_0__Bacteria;D_1__Planctomycetes;D_2__Planctomycetacia;D_3__Isosphaerales
	715	560	93	570	295	498	0	0	0	50	40	3	3	0	0	272	157	72	D_0__Bacteria;D_1__Planctomycetes;D_2__Planctomycetacia;D_3__Pirellulales
	350	151	0	182	99	192	0	0	0	16	12	0	0	0	0	139	90	6	D_0__Bacteria;D_1__Planctomycetes;D_2__Planctomycetacia;D_3__Planctomycetales
	7	0	0	0	7	0	0	0	0	0	0	0	0	0	0	0	0	0	D_0__Bacteria;D_1__Planctomycetes;D_2__vadinHA49;D_3__uncultured bacterium
	372	294	69	273	99	298	7	9	0	16	119	0	17	0	0	167	19	19	D_0__Bacteria;D_1__Proteobacteria;D_2__Alphaproteobacteria;D_3__Acetobacterales
	80	72	0	55	36	71	0	0	0	19	33	25	0	0	0	0	31	0	D_0__Bacteria;D_1__Proteobacteria;D_2__Alphaproteobacteria;D_3__Azospirillales
	0	0	0	0	0	0	0	0	0	0	0	0	0	0	0	0	0	0	D_0__Bacteria;D_1__Proteobacteria;D_2__Alphaproteobacteria;D_3__Caedibacterales
	359	391	287	145	185	140	40	0	0	690	323	163	174	170	62	113	225	83	D_0__Bacteria;D_1__Proteobacteria;D_2__Alphaproteobacteria;D_3__Caulobacterales
	21	18	0	0	0	0	0	0	0	0	0	0	0	0	0	0	0	28	D_0__Bacteria;D_1__Proteobacteria;D_2__Alphaproteobacteria;D_3__Dongiales
	12	13	0	13	0	10	0	0	0	0	2	0	0	0	0	0	0	0	D_0__Bacteria;D_1__Proteobacteria;D_2__Alphaproteobacteria;D_3__Elsterales
	0	0	0	0	13	7	0	0	0	0	0	0	0	0	0	0	0	0	D_0__Bacteria;D_1__Proteobacteria;D_2__Alphaproteobacteria;D_3__Holosporales
	0	0	0	0	8	0	0	0	0	0	0	0	0	0	0	0	0	0	D_0__Bacteria;D_1__Proteobacteria;D_2__Alphaproteobacteria;D_3__Kordiimonadales
	0	2	0	7	22	7	0	0	0	9	0	6	0	0	0	0	0	0	D_0__Bacteria;D_1__Proteobacteria;D_2__Alphaproteobacteria;D_3__Micavibrionales
	53	22	12	34	17	27	0	0	0	0	0	0	0	0	0	25	23	18	D_0__Bacteria;D_1__Proteobacteria;D_2__Alphaproteobacteria;D_3__Micropepsales
	0	0	0	0	0	0	0	0	0	0	0	0	0	0	0	0	10	0	D_0__Bacteria;D_1__Proteobacteria;D_2__Alphaproteobacteria;D_3__NRL2
	81	73	23	55	31	51	0	0	0	0	0	0	23	0	0	0	27	0	D_0__Bacteria;D_1__Proteobacteria;D_2__Alphaproteobacteria;D_3__Paracaedibacterales
	0	0	0	0	0	0	0	0	0	0	0	0	0	0	0	0	0	0	D_0__Bacteria;D_1__Proteobacteria;D_2__Alphaproteobacteria;D_3__Parvibaculales
	0	0	0	0	0	0	0	0	0	0	0	0	0	0	0	0	10	0	D_0__Bacteria;D_1__Proteobacteria;D_2__Alphaproteobacteria;D_3__Puniceispirillales
	68	75	0	100	26	47	0	0	0	21	26	0	5	0	0	0	0	0	D_0__Bacteria;D_1__Proteobacteria;D_2__Alphaproteobacteria;D_3__Reyranellales
	1218	793	251	737	543	790	0	7	0	317	345	150	41	17	23	463	540	90	D_0__Bacteria;D_1__Proteobacteria;D_2__Alphaproteobacteria;D_3__Rhizobiales
	1083	711	35	564	461	662	0	0	35	689	653	620	29	9	19	475	394	91	D_0__Bacteria;D_1__Proteobacteria;D_2__Alphaproteobacteria;D_3__Rhodobacterales
	133	0	37	111	98	112	0	0	0	0	3	0	0	0	0	63	92	8	D_0__Bacteria;D_1__Proteobacteria;D_2__Alphaproteobacteria;D_3__Rhodospirillales
	0	0	0	0	0	0	0	0	0	0	0	0	0	0	0	0	0	0	D_0__Bacteria;D_1__Proteobacteria;D_2__Alphaproteobacteria;D_3__Rhodovibrionales
	315	185	65	266	228	225	0	0	0	16	26	0	0	0	9	179	115	30	D_0__Bacteria;D_1__Proteobacteria;D_2__Alphaproteobacteria;D_3__Rickettsiales
	676	309	111	505	292	531	9	0	0	130	118	101	18	0	0	354	202	114	D_0__Bacteria;D_1__Proteobacteria;D_2__Alphaproteobacteria;D_3__SAR11 clade
	14	0	0	0	0	0	0	0	0	0	0	0	0	0	0	0	0	0	D_0__Bacteria;D_1__Proteobacteria;D_2__Alphaproteobacteria;D_3__Sneathiellales
	1301	988	226	754	456	832	6	11	86	411	412	448	151	114	149	502	318	151	D_0__Bacteria;D_1__Proteobacteria;D_2__Alphaproteobacteria;D_3__Sphingomonadales
	0	0	0	0	0	0	0	0	0	0	0	0	0	0	0	0	0	0	D_0__Bacteria;D_1__Proteobacteria;D_2__Alphaproteobacteria;D_3__Thalassobaculales
	57	0	0	0	15	0	0	0	0	0	0	0	0	0	0	27	10	0	D_0__Bacteria;D_1__Proteobacteria;D_2__Alphaproteobacteria;D_3__Tistrellales
	173	116	0	110	84	54	0	0	0	9	15	8	0	0	0	61	26	21	D_0__Bacteria;D_1__Proteobacteria;D_2__Alphaproteobacteria;D_3__uncultured
	26	2	0	5	6	20	0	0	0	0	0	10	0	0	0	0	0	0	D_0__Bacteria;D_1__Proteobacteria;D_2__Alphaproteobacteria;__
	438	291	128	147	194	179	0	0	0	93	42	36	5	0	0	99	107	56	D_0__Bacteria;D_1__Proteobacteria;D_2__Deltaproteobacteria;D_3__Bdellovibrionales
	81	44	0	0	19	54	0	0	0	0	0	0	0	0	0	28	6	0	D_0__Bacteria;D_1__Proteobacteria;D_2__Deltaproteobacteria;D_3__Deltaproteobacteria Incertae Sedis
	284	139	13	79	88	167	0	0	0	0	14	12	4	0	0	91	45	13	D_0__Bacteria;D_1__Proteobacteria;D_2__Deltaproteobacteria;D_3__Desulfarculales
	710	579	27	667	152	629	0	0	0	17	47	13	0	0	0	262	147	7	D_0__Bacteria;D_1__Proteobacteria;D_2__Deltaproteobacteria;D_3__Desulfobacterales
	21	21	0	12	6	0	0	0	0	0	6	0	0	0	0	5	8	0	D_0__Bacteria;D_1__Proteobacteria;D_2__Deltaproteobacteria;D_3__Desulfovibrionales
	222	110	0	106	97	134	0	0	0	0	0	0	0	0	0	105	31	0	D_0__Bacteria;D_1__Proteobacteria;D_2__Deltaproteobacteria;D_3__Desulfuromonadales
	0	0	37	0	0	0	0	0	0	0	0	0	0	0	0	0	0	0	D_0__Bacteria;D_1__Proteobacteria;D_2__Deltaproteobacteria;D_3__FW113
	15	13	0	0	0	13	0	0	0	12	0	0	0	0	0	0	0	0	D_0__Bacteria;D_1__Proteobacteria;D_2__Deltaproteobacteria;D_3__MBNT15
	249	127	139	119	140	131	61	66	131	435	473	459	395	127	185	66	87	47	D_0__Bacteria;D_1__Proteobacteria;D_2__Deltaproteobacteria;D_3__Myxococcales
	100	75	0	95	62	71	0	0	0	12	0	0	6	0	0	7	12	22	D_0__Bacteria;D_1__Proteobacteria;D_2__Deltaproteobacteria;D_3__NB1-j
	301	182	0	207	107	146	3	0	0	97	4	51	0	0	7	79	133	55	D_0__Bacteria;D_1__Proteobacteria;D_2__Deltaproteobacteria;D_3__Oligoflexales
	0	7	0	0	15	0	0	0	0	0	0	9	0	0	0	0	16	0	D_0__Bacteria;D_1__Proteobacteria;D_2__Deltaproteobacteria;D_3__PB19
	0	0	0	0	0	0	0	0	0	0	0	0	0	0	0	0	0	0	D_0__Bacteria;D_1__Proteobacteria;D_2__Deltaproteobacteria;D_3__RCP2-54
	220	116	0	150	107	127	0	0	0	0	0	9	0	0	6	92	73	15	D_0__Bacteria;D_1__Proteobacteria;D_2__Deltaproteobacteria;D_3__SAR324 clade(Marine group B)
	70	85	0	81	14	35	0	0	0	0	0	0	0	0	0	39	22	0	D_0__Bacteria;D_1__Proteobacteria;D_2__Deltaproteobacteria;D_3__Sva0485
	369	207	80	262	78	175	0	0	0	0	0	3	0	0	0	68	59	0	D_0__Bacteria;D_1__Proteobacteria;D_2__Deltaproteobacteria;D_3__Syntrophobacterales
	50	27	0	31	0	23	0	0	0	0	0	0	8	0	0	4	21	0	D_0__Bacteria;D_1__Proteobacteria;D_2__Deltaproteobacteria;__
	63	26	0	32	29	40	0	0	0	0	0	0	0	0	0	22	0	0	D_0__Bacteria;D_1__Proteobacteria;D_2__Gammaproteobacteria;D_3__1013-28-CG33
	65	48	0	64	26	48	0	0	0	2	0	0	0	0	0	24	28	13	D_0__Bacteria;D_1__Proteobacteria;D_2__Gammaproteobacteria;D_3__Acidiferrobacterales
	404	253	77	321	167	446	0	0	0	0	111	31	0	0	5	244	108	22	D_0__Bacteria;D_1__Proteobacteria;D_2__Gammaproteobacteria;D_3__Aeromonadales
	121	112	0	65	49	66	0	0	0	0	0	40	0	0	0	61	8	0	D_0__Bacteria;D_1__Proteobacteria;D_2__Gammaproteobacteria;D_3__Alteromonadales
	211	137	0	215	193	131	0	0	0	34	59	0	0	0	0	192	88	0	D_0__Bacteria;D_1__Proteobacteria;D_2__Gammaproteobacteria;D_3__Arenicellales
	0	0	0	3	0	0	0	0	0	0	0	0	0	0	0	0	0	8	D_0__Bacteria;D_1__Proteobacteria;D_2__Gammaproteobacteria;D_3__Beggiatoales
	12015	7241	3618	10080	8289	10635	3012	3423	5429	13955	13664	12711	2926	1740	1898	6748	5379	2347	D_0__Bacteria;D_1__Proteobacteria;D_2__Gammaproteobacteria;D_3__Betaproteobacteriales
	12	0	0	0	0	14	0	0	0	0	0	0	0	0	0	0	0	0	D_0__Bacteria;D_1__Proteobacteria;D_2__Gammaproteobacteria;D_3__CCD24
	230	87	0	133	55	135	0	0	0	30	15	11	0	0	0	66	43	15	D_0__Bacteria;D_1__Proteobacteria;D_2__Gammaproteobacteria;D_3__CCM19a
	2920	1976	91	2151	1281	1934	18	0	16	455	560	258	55	28	24	1254	949	340	D_0__Bacteria;D_1__Proteobacteria;D_2__Gammaproteobacteria;D_3__Cellvibrionales
	30	43	0	29	0	32	0	0	0	0	0	0	0	0	0	0	0	0	D_0__Bacteria;D_1__Proteobacteria;D_2__Gammaproteobacteria;D_3__Chromatiales
	151	173	111	176	31	166	0	0	0	0	29	0	0	0	0	93	82	13	D_0__Bacteria;D_1__Proteobacteria;D_2__Gammaproteobacteria;D_3__Competibacterales
	0	0	0	5	15	12	0	0	0	0	0	0	0	0	0	8	16	0	D_0__Bacteria;D_1__Proteobacteria;D_2__Gammaproteobacteria;D_3__Coxiellales
	10	7	0	0	12	5	0	0	0	9	2	0	0	0	0	14	0	13	D_0__Bacteria;D_1__Proteobacteria;D_2__Gammaproteobacteria;D_3__Diplorickettsiales
	0	0	0	0	0	0	0	0	0	0	0	0	0	0	0	0	0	0	D_0__Bacteria;D_1__Proteobacteria;D_2__Gammaproteobacteria;D_3__EC3
	0	0	0	0	0	0	0	0	0	0	0	0	0	0	0	0	0	18	D_0__Bacteria;D_1__Proteobacteria;D_2__Gammaproteobacteria;D_3__EPR3968-O8a-Bc78
	15	0	0	0	0	0	0	0	0	8	7	0	0	0	0	0	0	0	D_0__Bacteria;D_1__Proteobacteria;D_2__Gammaproteobacteria;D_3__EV818SWSAP88
	22	0	0	13	4	0	0	0	0	0	0	0	0	0	0	0	14	0	D_0__Bacteria;D_1__Proteobacteria;D_2__Gammaproteobacteria;D_3__Ectothiorhodospirales
	32	0	160	30	17	0	0	0	0	20	0	0	0	0	0	0	25	0	D_0__Bacteria;D_1__Proteobacteria;D_2__Gammaproteobacteria;D_3__Enterobacteriales
	0	0	0	0	7	0	0	0	0	6	0	10	0	0	0	0	0	0	D_0__Bacteria;D_1__Proteobacteria;D_2__Gammaproteobacteria;D_3__Ga0077536
	148	60	32	88	95	94	0	0	0	21	22	0	0	0	0	57	24	34	D_0__Bacteria;D_1__Proteobacteria;D_2__Gammaproteobacteria;D_3__Gammaproteobacteria Incertae Sedis
	0	0	0	10	0	14	0	0	0	0	0	0	0	0	0	0	0	0	D_0__Bacteria;D_1__Proteobacteria;D_2__Gammaproteobacteria;D_3__HOC36
	0	0	0	0	0	0	0	0	0	0	0	0	0	0	0	0	11	0	D_0__Bacteria;D_1__Proteobacteria;D_2__Gammaproteobacteria;D_3__JG36-GS-52
	0	0	0	0	0	0	0	0	0	0	0	0	0	0	0	0	0	0	D_0__Bacteria;D_1__Proteobacteria;D_2__Gammaproteobacteria;D_3__KF-JG30-C25
	203	139	0	148	86	145	0	0	0	30	28	0	0	0	0	78	58	0	D_0__Bacteria;D_1__Proteobacteria;D_2__Gammaproteobacteria;D_3__KI89A clade
	24	28	13	10	7	9	0	0	0	0	0	7	0	0	0	0	22	0	D_0__Bacteria;D_1__Proteobacteria;D_2__Gammaproteobacteria;D_3__Legionellales
	1063	578	97	745	351	694	0	0	0	55	66	0	0	0	0	472	107	79	D_0__Bacteria;D_1__Proteobacteria;D_2__Gammaproteobacteria;D_3__Methylococcales
	0	0	0	0	0	0	0	0	0	0	0	0	0	0	0	0	0	0	D_0__Bacteria;D_1__Proteobacteria;D_2__Gammaproteobacteria;D_3__Nitrosococcales
	0	0	0	0	0	0	0	0	0	0	0	0	0	0	0	0	0	0	D_0__Bacteria;D_1__Proteobacteria;D_2__Gammaproteobacteria;D_3__OM182 clade
	385	225	49	311	189	303	0	0	0	194	206	0	0	0	0	161	132	7	D_0__Bacteria;D_1__Proteobacteria;D_2__Gammaproteobacteria;D_3__Oceanospirillales
	777	453	4546	661	3419	670	427	537	509	1556	2048	437	1561	356	1338	1266	3895	2016	D_0__Bacteria;D_1__Proteobacteria;D_2__Gammaproteobacteria;D_3__Orbales
	0	0	0	0	5	0	0	0	0	0	0	0	0	0	0	0	0	0	D_0__Bacteria;D_1__Proteobacteria;D_2__Gammaproteobacteria;D_3__PLTA13
	0	0	0	0	0	0	0	0	0	0	0	0	0	0	0	0	0	0	D_0__Bacteria;D_1__Proteobacteria;D_2__Gammaproteobacteria;D_3__Pasteurellales
	1686	946	369	1165	1004	1698	20948	23024	26104	8376	10168	15259	31023	19484	16682	843	541	377	D_0__Bacteria;D_1__Proteobacteria;D_2__Gammaproteobacteria;D_3__Pseudomonadales
	0	0	0	44	15	35	0	0	0	0	0	0	0	0	0	0	8	11	D_0__Bacteria;D_1__Proteobacteria;D_2__Gammaproteobacteria;D_3__R7C24
	0	0	0	0	0	0	0	0	0	0	0	0	0	0	0	0	0	0	D_0__Bacteria;D_1__Proteobacteria;D_2__Gammaproteobacteria;D_3__Run-SP154
	0	0	0	0	0	0	0	0	0	0	0	0	0	0	0	0	0	0	D_0__Bacteria;D_1__Proteobacteria;D_2__Gammaproteobacteria;D_3__SZB30
	14	27	0	11	0	0	68	19	97	960	1081	398	0	0	0	14	0	4	D_0__Bacteria;D_1__Proteobacteria;D_2__Gammaproteobacteria;D_3__Salinisphaerales
	1667	964	292	1106	840	1219	0	10	0	426	509	190	14	0	0	902	668	226	D_0__Bacteria;D_1__Proteobacteria;D_2__Gammaproteobacteria;D_3__Steroidobacterales
	0	0	0	0	0	0	0	0	0	0	0	0	0	0	0	0	0	0	D_0__Bacteria;D_1__Proteobacteria;D_2__Gammaproteobacteria;D_3__Tenderiales
	0	22	0	41	13	3	0	0	0	18	9	0	0	0	0	0	0	8	D_0__Bacteria;D_1__Proteobacteria;D_2__Gammaproteobacteria;D_3__Thiotrichales
	0	0	0	8	0	6	0	0	0	0	0	0	0	0	0	0	0	0	D_0__Bacteria;D_1__Proteobacteria;D_2__Gammaproteobacteria;D_3__Vibrionales
	1309	759	237	867	774	1031	58	32	98	535	716	585	247	40	64	726	453	264	D_0__Bacteria;D_1__Proteobacteria;D_2__Gammaproteobacteria;D_3__Xanthomonadales
	4	0	0	0	0	0	0	0	0	0	0	0	0	0	0	0	0	0	D_0__Bacteria;D_1__Proteobacteria;D_2__Gammaproteobacteria;D_3__eub62A3
	0	0	0	2	15	0	0	0	0	11	0	0	0	0	0	0	0	0	D_0__Bacteria;D_1__Proteobacteria;D_2__Gammaproteobacteria;D_3__uncultured
	71	151	48	175	51	19	0	0	0	13	3	9	0	0	0	85	71	0	D_0__Bacteria;D_1__Proteobacteria;D_2__Gammaproteobacteria;__
	0	0	0	27	0	0	0	0	0	0	0	0	0	0	0	0	0	0	D_0__Bacteria;D_1__Rokubacteria;D_2__NC10;D_3__Methylomirabilales
	0	0	0	0	0	0	0	0	0	0	0	0	0	0	0	0	0	0	D_0__Bacteria;D_1__Rokubacteria;D_2__NC10;D_3__Rokubacteriales
	0	0	0	0	0	0	0	0	0	0	0	0	0	0	0	0	0	0	D_0__Bacteria;D_1__Spirochaetes;D_2__Brachyspirae;D_3__Brachyspirales
	0	0	0	12	15	6	0	0	0	0	0	0	0	0	0	0	0	0	D_0__Bacteria;D_1__Spirochaetes;D_2__Leptospirae;D_3__Leptospirales
	0	18	0	13	0	12	0	0	0	0	0	0	0	0	0	0	12	0	D_0__Bacteria;D_1__Spirochaetes;D_2__MVP-15;D_3__uncultured bacterium
	75	26	0	65	4	34	0	0	0	0	0	0	0	0	0	8	4	0	D_0__Bacteria;D_1__Spirochaetes;D_2__Spirochaetia;D_3__Spirochaetales
	0	0	0	0	0	12	0	0	0	0	0	0	0	0	0	0	0	0	D_0__Bacteria;D_1__Spirochaetes;D_2__V2072-189E03;D_3__uncultured bacterium
	5	0	0	0	0	0	0	0	0	0	0	0	0	0	0	0	0	0	D_0__Bacteria;D_1__Spirochaetes;D_2__V2072-189E03;__
	0	0	0	0	0	0	0	0	0	0	0	0	0	0	0	0	0	0	D_0__Bacteria;D_1__Synergistetes;D_2__Synergistia;D_3__Synergistales
	0	0	0	0	0	4	0	0	0	0	0	0	0	0	0	0	0	0	D_0__Bacteria;D_1__Tenericutes;D_2__Mollicutes;D_3__Mollicutes RF39
	20	0	0	7	5	0	0	0	0	0	0	0	0	0	0	0	0	0	D_0__Bacteria;D_1__Tenericutes;D_2__Mollicutes;D_3__Mycoplasmatales
	14	0	0	0	0	0	0	0	0	0	0	0	0	0	0	0	0	0	D_0__Bacteria;D_1__Verrucomicrobia;D_2__Verrucomicrobiae;D_3__Arctic97B-4 marine group
	433	358	97	252	160	245	0	0	6	7	0	0	0	0	0	152	70	7	D_0__Bacteria;D_1__Verrucomicrobia;D_2__Verrucomicrobiae;D_3__Chthoniobacterales
	14	0	0	10	0	0	0	0	0	0	0	0	0	0	0	0	0	0	D_0__Bacteria;D_1__Verrucomicrobia;D_2__Verrucomicrobiae;D_3__LD1-PB3
	101	0	38	96	78	45	0	0	0	0	0	0	0	0	0	51	38	0	D_0__Bacteria;D_1__Verrucomicrobia;D_2__Verrucomicrobiae;D_3__Methylacidiphilales
	242	218	0	196	89	245	0	0	0	93	114	0	0	7	0	136	62	10	D_0__Bacteria;D_1__Verrucomicrobia;D_2__Verrucomicrobiae;D_3__Opitutales
	867	564	105	599	314	459	0	0	0	15	36	13	0	0	0	301	193	75	D_0__Bacteria;D_1__Verrucomicrobia;D_2__Verrucomicrobiae;D_3__Pedosphaerales
	11	0	0	19	23	17	0	0	0	0	0	0	0	0	0	0	0	0	D_0__Bacteria;D_1__Verrucomicrobia;D_2__Verrucomicrobiae;D_3__S-BQ2-57 soil group
	1952	1214	62	1141	900	1229	0	0	0	72	91	20	0	0	0	986	532	116	D_0__Bacteria;D_1__Verrucomicrobia;D_2__Verrucomicrobiae;D_3__Verrucomicrobiales
	234	143	0	100	99	88	0	0	0	0	0	0	0	0	0	130	83	0	D_0__Bacteria;D_1__Verrucomicrobia;D_2__Verrucomicrobiae;D_3__uncultured
	0	0	0	17	35	0	0	0	0	0	0	0	0	0	0	0	0	0	D_0__Bacteria;D_1__Verrucomicrobia;D_2__Verrucomicrobiae;__
	0	0	0	0	0	0	0	0	0	0	0	0	0	0	0	0	0	0	D_0__Bacteria;D_1__WOR-1;D_2__uncultured bacterium;D_3__uncultured bacterium
	54	46	31	60	11	42	0	0	0	36	39	20	0	0	0	36	21	3	D_0__Bacteria;D_1__WPS-2;D_2__uncultured bacterium;D_3__uncultured bacterium
	0	0	0	0	0	0	0	0	0	0	0	0	0	0	0	0	0	0	D_0__Bacteria;D_1__WPS-2;__;__
	0	0	0	4	9	0	0	0	0	0	0	0	0	0	0	0	0	0	D_0__Bacteria;D_1__WS2;D_2__uncultured bacterium;D_3__uncultured bacterium
	0	0	0	0	0	0	0	0	0	0	0	0	0	0	0	0	0	0	D_0__Bacteria;D_1__WS4;D_2__uncultured bacterium;D_3__uncultured bacterium
	0	5	0	9	0	0	0	0	0	0	0	0	0	0	0	0	0	0	D_0__Bacteria;D_1__Zixibacteria;D_2__uncultured bacterium;D_3__uncultured bacterium
	12	7	0	0	0	8	0	0	0	0	0	0	0	0	0	9	0	0	D_0__Bacteria;__;__;__
	5	0	0	0	0	0	0	0	0	0	0	0	0	0	0	0	0	0	Unassigned;__;__;__
