# Supplementary material for: Rapid detection of microbiota cell type diversity using machine-learned classification of flow cytometry data
Source: Commun Biol. 2020 Jul 15;3:379. doi: 10.1038/s42003-020-1106-y (PMC7363847; doi:10.1038/s42003-020-1106-y)
Supplement: Supplementary file 12 — Supplementary Data 11 [file 42003_2020_1106_MOESM12_ESM.xlsx]

## Sheet: counts
Class1	T0_PHE1_NoC	T0_PHE2_NoC	T0_PHE3_NoC	T0_PHE_16S_NoC	T3_PHE1_NoC	T3_PHE2_NoC	T3_PHE3_NoC	T3_PHE_16S_NoC	T0_PHE1_10C	T0_PHE2_10C	T0_PHE3_10C	T0_PHE_16S_10C	T3_PHE1_10C	T3_PHE2_10C	T3_PHE3_10C	T3_PHE_16S_10C
Others	0	0	0	0	0	0	0	0	0	0	0	0	0	0	0	0
B02	579.2	727	908	1265	1460.8	538	4984	1131	238.4	996	652.4	1822	777.8	824	13238	1015
B05	33.4	44	563	64	118.4	52	3770	92	18.6	48	345.6	102	283.8	398	12892.2	92
B1	422.4	1566	131	2925	240.2	83	123	515	129.6	2361	58.8	4054	446.2	117	18504.2	2227
B10	1	5	1	3	0	1	1	2	0	3	1.6	2	0	0	0.8	1
B15	1.6	1	0	1	0.4	0	0	1	0.2	1	0.2	0	0.2	0	0.2	0
B2	338.8	1063	220	1723	99	59	237	236	100	1433	102.8	2425	128.6	102	6734.8	281
B4	31.2	50	16	110	6.2	3	14	31	9.6	54	6	108	0	1	5.8	2
B6	6.8	9	3	17	0.4	1	6	7	1	9	1	18	0.4	0	26	2
AJH1	10.6	29	0	22	125.6	45	2	214	5.8	29	0	16	259821	157323	1401.8	12664
AJH2	9.8	6	1	22	245	39	6	301	3.4	12	1	43	79336	162987	3233.2	7535
ATJ1	2.8	5	0	3	134.2	17	2	25	1.8	3	0	3	4794.8	89084	691.2	195
ATJ2	0.4	3	33	4	78.2	21	614	88	1.4	6	36.4	11	1544.8	19001	6748.8	2405
ACH1	49	39	5	31	507.4	707	78	290	23.2	55	2.8	53	2566.2	9529	2065	300
ACH2	21.2	48	21	56	367	260	462	221	8.8	54	5	90	970.4	3115	4423	654
ACH3	4.8	23	39	20	203.4	71	652	217	3.8	25	40.8	37	1183.6	3366	3156.8	803
BST1	3.2	9	0	6	12.6	2	1	38	3.2	15	0	8	9716.4	21272	29	1480
BST2	14	21	2	53	121	34	4	255	1.8	19	1.4	83	9683.6	9230	2516.2	2980
CCR1	294.6	126	370	120	3455.4	1701	3326	648	241.6	155	366	136	17508.6	19533	17478.2	1145
CCR2	18.6	25	8	123	57.8	29	30	174	1.4	32	2.4	160	702.4	970	1375.8	732
CAL	66.2	114	13	323	37.6	10	17	150	37.2	133	6	389	85.4	52	797.4	5143
ECL_EXP3	39.4	86	32	216	35.2	33	39	67	9.6	86	11.4	280	95.4	173	39293.6	149
ECL_STAT_LB	1	3	31	3	2.6	0	159	1	0	2	12.8	5	35.8	87	12362.6	9
ECL_STAT_MM	96	299	111	807	46.2	24	108	181	35	418	57.6	1061	127.4	166	54790.8	10325
ECL	54.6	123	10	240	183.8	55	34	534	31.4	126	2.2	260	178292	33268	300323	158637
LLC	2.8	5	2	10	55.2	14	18	75	1.4	7	1.8	12	2265.6	20423	14698	1708
PKM1	531	195	38	320	4748.4	2140	322	2350	300.4	253	32	394	9681	6706	5658.8	2136
PMG	3.8	6	1	2	167	36	2	40	0.6	5	1	8	1911.6	76804	172.4	145
PPT	80	139	15	209	861.4	430	102	464	39	150	25.6	289	19793.2	16252	16242.2	16801
PVR1	308.8	539	108	594	351	197	310	1217	72.8	660	60.6	993	81143.2	32067	139713	10517
PVR2	100.4	280	31	519	52.6	63	31	137	23	399	16.8	817	267.4	449	12102	1670
SWT	6	4	7	6	97	49	101	52	5	7	11.4	5	573.2	5348	331.4	338
SYN	13.6	12	12	10	260	77	177	44	13	13	15.6	13	4738.8	6817	1659.6	123
SUM	3147	5604	2732	9827	14131	6791	15732	9798	1362	7569	1879	13697	688475	695464	692666	242214

## Sheet: percentage
Class1	T0_PHE1_NoC	T0_PHE2_NoC	T0_PHE3_NoC	T0_PHE_16S_NoC	T3_PHE1_NoC	T3_PHE2_NoC	T3_PHE3_NoC	T3_PHE_16S_NoC	T0_PHE1_10C	T0_PHE2_10C	T0_PHE3_10C	T0_PHE_16S_10C	T3_PHE1_10C	T3_PHE2_10C	T3_PHE3_10C	T3_PHE_16S_10C
B02	18.4048	12.9729	33.2357	12.8727	10.3376	7.92225	31.6807	11.5432	17.5037	13.1589	34.7206	13.3022	0.112974	0.118482	1.91117	0.419051
B05	1.06133	0.785153	20.6076	0.651267	0.837874	0.765719	23.9639	0.938967	1.36564	0.634166	18.3928	0.744689	0.0412215	0.057228	1.86124	0.0379829
B1	13.4223	27.9443	4.79502	29.7649	1.69981	1.22221	0.781846	5.25617	9.51542	31.193	3.12932	29.5977	0.0648099	0.0168233	2.67145	0.919435
B10	0.0317763	0.089222	0.0366032	0.0305281	0	0.0147254	0.00635647	0.0204123	0	0.0396354	0.0851517	0.0146017	0	0	0.000115496	0.000412858
B15	0.0508421	0.0178444	0	0.010176	0.00283066	0	0	0.0102062	0.0146843	0.0132118	0.010644	0	2.90497e-05	0	2.88739e-05	0
B2	10.7658	18.9686	8.05271	17.5333	0.700587	0.868797	1.50648	2.40865	7.34214	18.9325	5.471	17.7046	0.018679	0.0146665	0.972301	0.116013
B4	0.99142	0.89222	0.585652	1.11937	0.0438752	0.0441761	0.0889906	0.316391	0.704846	0.713436	0.319319	0.788494	0	0.000143789	0.000837344	0.000825716
B6	0.216079	0.1606	0.10981	0.172993	0.00283066	0.0147254	0.0381388	0.0714432	0.0734214	0.118906	0.0532198	0.131416	5.80994e-05	0	0.00375361	0.000825716
AJH1	0.336829	0.517488	0	0.223873	0.888826	0.662642	0.0127129	2.18412	0.425844	0.383142	0	0.116814	37.7387	22.6213	0.202377	5.22843
AJH2	0.311408	0.107066	0.0366032	0.223873	1.73378	0.57429	0.0381388	3.07206	0.249633	0.158541	0.0532198	0.313937	11.5234	23.4357	0.466776	3.11089
ATJ1	0.0889736	0.089222	0	0.0305281	0.949685	0.250331	0.0127129	0.255154	0.132159	0.0396354	0	0.0219026	0.696438	12.8093	0.0997884	0.0805073
ATJ2	0.0127105	0.0535332	1.20791	0.0407042	0.553393	0.309233	3.90287	0.898142	0.10279	0.0792707	1.9372	0.0803096	0.22438	2.73213	0.974322	0.992924
ACH1	1.55704	0.695931	0.183016	0.315457	3.59069	10.4108	0.495805	2.95979	1.70338	0.726648	0.149015	0.386946	0.372737	1.37016	0.298123	0.123857
ACH2	0.673657	0.856531	0.768668	0.569859	2.59713	3.8286	2.93669	2.25556	0.646109	0.713436	0.266099	0.657078	0.140949	0.447902	0.638547	0.270009
ACH3	0.152526	0.410421	1.42753	0.203521	1.43939	1.0455	4.14442	2.21474	0.279001	0.330295	2.17137	0.270132	0.171916	0.483993	0.455746	0.331525
BST1	0.101684	0.1606	0	0.0610563	0.0891657	0.0294507	0.00635647	0.387834	0.234949	0.198177	0	0.058407	1.41129	3.05868	0.00418672	0.61103
BST2	0.444868	0.374732	0.0732064	0.53933	0.856273	0.500663	0.0254259	2.60257	0.132159	0.251024	0.0745077	0.605972	1.40653	1.32717	0.363263	1.23032
CCR1	9.3613	2.24839	13.5432	1.22113	24.4526	25.0479	21.1416	6.61359	17.7386	2.04783	19.4784	0.992918	2.5431	2.80863	2.52332	0.472722
CCR2	0.591039	0.44611	0.292826	1.25165	0.40903	0.427036	0.190694	1.77587	0.10279	0.422777	0.127728	1.16814	0.102023	0.139475	0.198624	0.302212
CAL	2.10359	2.03426	0.475842	3.28686	0.266082	0.147254	0.10806	1.53092	2.73128	1.75717	0.319319	2.84004	0.0124042	0.00747702	0.11512	2.12333
ECL_EXP3	1.25199	1.53462	1.1713	2.19803	0.249098	0.485937	0.247902	0.683813	0.704846	1.13621	0.606706	2.04424	0.0138567	0.0248755	5.67281	0.0615158
ECL_STAT_LB	0.0317763	0.0535332	1.1347	0.0305281	0.0183993	0	1.01068	0.0102062	0	0.0264236	0.681213	0.0365043	0.0051999	0.0125096	1.78479	0.00371572
ECL_STAT_MM	3.05052	5.33547	4.06296	8.21207	0.326941	0.353409	0.686499	1.84732	2.56975	5.52253	3.06546	7.74622	0.0185047	0.023869	7.91013	4.26276
ECL	1.73499	2.19486	0.366032	2.44225	1.30069	0.809895	0.21612	5.45009	2.30543	1.66468	0.117084	1.89823	25.8967	4.78357	43.3575	65.4946
LLC	0.0889736	0.089222	0.0732064	0.10176	0.390631	0.206155	0.114416	0.765462	0.10279	0.0924825	0.0957956	0.0876104	0.329075	2.9366	2.12195	0.705162
PKM1	16.8732	3.47966	1.39092	3.25633	33.6027	31.5123	2.04678	23.9845	22.0558	3.34258	1.70303	2.87654	1.40615	0.964248	0.816959	0.881865
PMG	0.12075	0.107066	0.0366032	0.0203521	1.1818	0.530113	0.0127129	0.408247	0.0440529	0.0660589	0.0532198	0.058407	0.277657	11.0436	0.0248893	0.0598644
PPT	2.5421	2.48037	0.549048	2.12679	6.09582	6.33191	0.64836	4.73566	2.86344	1.98177	1.36243	2.10995	2.87493	2.33686	2.34488	6.93643
PVR1	9.81252	9.61813	3.95315	6.04457	2.4839	2.9009	1.97051	12.4209	5.34508	8.71978	3.22512	7.24976	11.7859	4.61088	20.1704	4.34203
PVR2	3.19034	4.99643	1.1347	5.28137	0.372231	0.927698	0.197051	1.39824	1.68869	5.2715	0.894093	5.96481	0.0388395	0.0645612	1.74716	0.689473
SWT	0.190658	0.0713776	0.256223	0.0610563	0.686434	0.721543	0.642004	0.530721	0.367107	0.0924825	0.606706	0.0365043	0.0832565	0.768983	0.0478441	0.139546
SYN	0.432158	0.214133	0.439239	0.10176	1.83993	1.13385	1.1251	0.449071	0.954479	0.171753	0.830229	0.0949113	0.688304	0.980209	0.239596	0.0507815
SUM	100	100	100	100	100	100	100	100	100	100	100	100	100	100	100	100
SUM counts	3147	5604	2732	9827	14131	6791	15732	9798	1362	7569	1879	13697	688475	695464	692666	242214

## Sheet: transposed_Percentage
Class1	Others	B02	B05	B1	B10	B15	B2	B4	B6	AJH1	AJH2	ATJ1	ATJ2	ACH1	ACH2	ACH3	BST1	BST2	CCR1	CCR2	CAL	ECL_EXP3	ECL_STAT_LB	ECL_STAT_MM	ECL	LLC	PKM1	PMG	PPT	PVR1	PVR2	SWT	SYN
T0_PHE1_NoC	0	18.4048	1.06133	13.4223	0.0317763	0.0508421	10.7658	0.99142	0.216079	0.336829	0.311408	0.0889736	0.0127105	1.55704	0.673657	0.152526	0.101684	0.444868	9.3613	0.591039	2.10359	1.25199	0.0317763	3.05052	1.73499	0.0889736	16.8732	0.12075	2.5421	9.81252	3.19034	0.190658	0.432158
T0_PHE2_NoC	0	12.9729	0.785153	27.9443	0.089222	0.0178444	18.9686	0.89222	0.1606	0.517488	0.107066	0.089222	0.0535332	0.695931	0.856531	0.410421	0.1606	0.374732	2.24839	0.44611	2.03426	1.53462	0.0535332	5.33547	2.19486	0.089222	3.47966	0.107066	2.48037	9.61813	4.99643	0.0713776	0.214133
T0_PHE3_NoC	0	33.2357	20.6076	4.79502	0.0366032	0	8.05271	0.585652	0.10981	0	0.0366032	0	1.20791	0.183016	0.768668	1.42753	0	0.0732064	13.5432	0.292826	0.475842	1.1713	1.1347	4.06296	0.366032	0.0732064	1.39092	0.0366032	0.549048	3.95315	1.1347	0.256223	0.439239
T0_PHE_16S_NoC	0	12.8727	0.651267	29.7649	0.0305281	0.010176	17.5333	1.11937	0.172993	0.223873	0.223873	0.0305281	0.0407042	0.315457	0.569859	0.203521	0.0610563	0.53933	1.22113	1.25165	3.28686	2.19803	0.0305281	8.21207	2.44225	0.10176	3.25633	0.0203521	2.12679	6.04457	5.28137	0.0610563	0.10176
T0_PHE1_10C	0	17.5037	1.36564	9.51542	0	0.0146843	7.34214	0.704846	0.0734214	0.425844	0.249633	0.132159	0.10279	1.70338	0.646109	0.279001	0.234949	0.132159	17.7386	0.10279	2.73128	0.704846	0	2.56975	2.30543	0.10279	22.0558	0.0440529	2.86344	5.34508	1.68869	0.367107	0.954479
T0_PHE2_10C	0	13.1589	0.634166	31.193	0.0396354	0.0132118	18.9325	0.713436	0.118906	0.383142	0.158541	0.0396354	0.0792707	0.726648	0.713436	0.330295	0.198177	0.251024	2.04783	0.422777	1.75717	1.13621	0.0264236	5.52253	1.66468	0.0924825	3.34258	0.0660589	1.98177	8.71978	5.2715	0.0924825	0.171753
T0_PHE3_10C	0	34.7206	18.3928	3.12932	0.0851517	0.010644	5.471	0.319319	0.0532198	0	0.0532198	0	1.9372	0.149015	0.266099	2.17137	0	0.0745077	19.4784	0.127728	0.319319	0.606706	0.681213	3.06546	0.117084	0.0957956	1.70303	0.0532198	1.36243	3.22512	0.894093	0.606706	0.830229
T0_PHE_16S_10C	0	13.3022	0.744689	29.5977	0.0146017	0	17.7046	0.788494	0.131416	0.116814	0.313937	0.0219026	0.0803096	0.386946	0.657078	0.270132	0.058407	0.605972	0.992918	1.16814	2.84004	2.04424	0.0365043	7.74622	1.89823	0.0876104	2.87654	0.058407	2.10995	7.24976	5.96481	0.0365043	0.0949113
T3_PHE1_NoC	0	10.3376	0.837874	1.69981	0	0.00283066	0.700587	0.0438752	0.00283066	0.888826	1.73378	0.949685	0.553393	3.59069	2.59713	1.43939	0.0891657	0.856273	24.4526	0.40903	0.266082	0.249098	0.0183993	0.326941	1.30069	0.390631	33.6027	1.1818	6.09582	2.4839	0.372231	0.686434	1.83993
T3_PHE2_NoC	0	7.92225	0.765719	1.22221	0.0147254	0	0.868797	0.0441761	0.0147254	0.662642	0.57429	0.250331	0.309233	10.4108	3.8286	1.0455	0.0294507	0.500663	25.0479	0.427036	0.147254	0.485937	0	0.353409	0.809895	0.206155	31.5123	0.530113	6.33191	2.9009	0.927698	0.721543	1.13385
T3_PHE3_NoC	0	31.6807	23.9639	0.781846	0.00635647	0	1.50648	0.0889906	0.0381388	0.0127129	0.0381388	0.0127129	3.90287	0.495805	2.93669	4.14442	0.00635647	0.0254259	21.1416	0.190694	0.10806	0.247902	1.01068	0.686499	0.21612	0.114416	2.04678	0.0127129	0.64836	1.97051	0.197051	0.642004	1.1251
T3_PHE_16S_NoC	0	11.5432	0.938967	5.25617	0.0204123	0.0102062	2.40865	0.316391	0.0714432	2.18412	3.07206	0.255154	0.898142	2.95979	2.25556	2.21474	0.387834	2.60257	6.61359	1.77587	1.53092	0.683813	0.0102062	1.84732	5.45009	0.765462	23.9845	0.408247	4.73566	12.4209	1.39824	0.530721	0.449071
T3_PHE1_10C	0	0.112974	0.0412215	0.0648099	0	2.90497e-05	0.018679	0	5.80994e-05	37.7387	11.5234	0.696438	0.22438	0.372737	0.140949	0.171916	1.41129	1.40653	2.5431	0.102023	0.0124042	0.0138567	0.0051999	0.0185047	25.8967	0.329075	1.40615	0.277657	2.87493	11.7859	0.0388395	0.0832565	0.688304
T3_PHE2_10C	0	0.118482	0.057228	0.0168233	0	0	0.0146665	0.000143789	0	22.6213	23.4357	12.8093	2.73213	1.37016	0.447902	0.483993	3.05868	1.32717	2.80863	0.139475	0.00747702	0.0248755	0.0125096	0.023869	4.78357	2.9366	0.964248	11.0436	2.33686	4.61088	0.0645612	0.768983	0.980209
T3_PHE3_10C	0	1.91117	1.86124	2.67145	0.000115496	2.88739e-05	0.972301	0.000837344	0.00375361	0.202377	0.466776	0.0997884	0.974322	0.298123	0.638547	0.455746	0.00418672	0.363263	2.52332	0.198624	0.11512	5.67281	1.78479	7.91013	43.3575	2.12195	0.816959	0.0248893	2.34488	20.1704	1.74716	0.0478441	0.239596
T3_PHE_16S_10C	0	0.419051	0.0379829	0.919435	0.000412858	0	0.116013	0.000825716	0.000825716	5.22843	3.11089	0.0805073	0.992924	0.123857	0.270009	0.331525	0.61103	1.23032	0.472722	0.302212	2.12333	0.0615158	0.00371572	4.26276	65.4946	0.705162	0.881865	0.0598644	6.93643	4.34203	0.689473	0.139546	0.0507815
