# Supplementary material for: Rapid detection of microbiota cell type diversity using machine-learned classification of flow cytometry data
Source: Commun Biol. 2020 Jul 15;3:379. doi: 10.1038/s42003-020-1106-y (PMC7363847; doi:10.1038/s42003-020-1106-y)
Supplement: Supplementary file 13 — Supplementary Data 12 [file 42003_2020_1106_MOESM13_ESM.xlsx]

## Sheet: ANN
Percent values	Richness	Shannon	Shannon.effective	Simpson	Simpson.effective
NoC-1T0	32	2.26314	9.61	0.159251	6.28
NoC-2T0	32	2.3438	10.42	0.147812	6.77
NoC-3T0	32	2.30459	10.02	0.150238	6.66
NoC-1T3	32	2.61731	13.7	0.121182	8.25
NoC-2T3	32	2.71409	15.09	0.102777	9.73
NoC-3T3	32	2.66559	14.38	0.107187	9.33
Octanol-1T0	32	2.2896	9.87	0.151141	6.62
Octanol-2T0	32	2.26753	9.66	0.156851	6.38
Octanol-3T0	32	2.2531	9.52	0.156851	6.38
Octanol-1T3	32	2.10384	8.2	0.21115	4.74
Octanol-2T3	32	2.15302	8.61	0.198065	5.05
Octanol-3T3	32	2.22352	9.24	0.185577	5.39
Phenol-1T0	32	2.32857	10.26	0.146361	6.83
Phenol-2T0	32	2.2501	9.49	0.159289	6.28
Phenol-3T0	32	2.27948	9.77	0.15497	6.45
Phenol-1T3	32	1.66363	5.28	0.385577	2.59
Phenol-2T3	32	1.4729	4.36	0.458153	2.18
Phenol-3T3	32	1.396	4.04	0.480679	2.08
Absolute values	Richness	Shannon	Shannon.effective	Simpson	Simpson.effective
NoC-1T0	32	2.26314	9.61	0.159251	6.28
NoC-2T0	32	2.3438	10.42	0.147812	6.77
NoC-3T0	32	2.30459	10.02	0.150238	6.66
NoC-1T3	32	2.61731	13.7	0.121182	8.25
NoC-2T3	32	2.71409	15.09	0.102777	9.73
NoC-3T3	32	2.66559	14.38	0.107187	9.33
Octanol-1T0	32	2.2896	9.87	0.151141	6.62
Octanol-2T0	32	2.26753	9.66	0.156851	6.38
Octanol-3T0	32	2.2531	9.52	0.156851	6.38
Octanol-1T3	32	2.10384	8.2	0.21115	4.74
Octanol-2T3	32	2.15302	8.61	0.198065	5.05
Octanol-3T3	32	2.22352	9.24	0.185577	5.39
Phenol-1T0	32	2.32857	10.26	0.146361	6.83
Phenol-2T0	32	2.2501	9.49	0.159289	6.28
Phenol-3T0	32	2.27948	9.77	0.15497	6.45
Phenol-1T3	32	1.66363	5.28	0.385577	2.59
Phenol-2T3	32	1.4729	4.36	0.458153	2.18
Phenol-3T3	32	1.396	4.04	0.480679	2.08

## Sheet: Level3
Percent values	Richness	Shannon	Shannon.effective	Simpson	Simpson.effective
NoC_1T0	59	2.57921	13.19	0.133452	7.49
NoC_2T0	65	2.70461	14.95	0.126073	7.93
NoC_3T0	64	2.60053	13.47	0.143706	6.96
NoC_1T3	26	1.7564	5.79	0.255328	3.92
NoC_2T3	38	2.32049	10.18	0.166827	5.99
NoC_3T3	40	2.19132	8.95	0.197355	5.07
Octanol_1T0	38	2.60897	13.58	0.135276	7.39
Octanol_2T0	61	2.6409	14.03	0.127189	7.86
Octanol_3T0	65	2.64209	14.04	0.129944	7.7
Octanol_1T3	8	1.29994	3.67	0.405619	2.47
Octanol_2T3	7	0.781908	2.19	0.619591	1.61
Octanol_3T3	10	1.21853	3.38	0.406812	2.46
Phenol_1T0	38	2.58534	13.27	0.142242	7.03
Phenol_2T0	53	2.64281	14.05	0.134083	7.46
Phenol_3T0	47	2.56219	12.96	0.141691	7.06
Phenol_1T3	10	1.27255	3.57	0.388988	2.57
Phenol_2T3	11	1.18199	3.26	0.432371	2.31
Phenol_3T3	6	1.02956	2.8	0.526551	1.9
Absolute values	Richness	Shannon	Shannon.effective	Simpson	Simpson.effective
NoC_1T0	59	2.5789	13.18	0.133469	7.49
NoC_2T0	64	2.59967	13.46	0.143743	6.96
NoC_3T0	38	2.32196	10.2	0.166717	6
NoC_1T3	65	2.70275	14.92	0.12617	7.93
NoC_2T3	26	1.75674	5.79	0.25529	3.92
NoC_3T3	40	2.19059	8.94	0.197374	5.07
Octanol_1T0	38	2.60829	13.58	0.135344	7.39
Octanol_2T0	66	2.64297	14.05	0.129912	7.7
Octanol_3T0	7	0.782307	2.19	0.619533	1.61
Phenol_1T0	38	2.58495	13.26	0.142289	7.03
Phenol_2T0	47	2.5618	12.96	0.141714	7.06
Phenol_3T0	11	1.1815	3.26	0.432495	2.31
Octanol_1T3	61	2.64047	14.02	0.127171	7.86
Octanol_2T3	8	1.30011	3.67	0.40561	2.47
Octanol_3T3	10	1.21863	3.38	0.406809	2.46
Phenol_1T3	53	2.64189	14.04	0.134188	7.45
Phenol_2T3	10	1.27209	3.57	0.389072	2.57
Phenol_3T3	6	1.02957	2.8	0.52656	1.9

## Sheet: Level6
Percent values	Richness	Shannon	Shannon.effective	Simpson	Simpson.effective
NoC-1T0	479	5.22969	186.74	0.0109901	90.99
NoC-2T0	501	5.25656	191.82	0.0113393	88.19
NoC-3T0	496	5.30955	202.26	0.0100909	99.1
NoC-1T3	191	3.42824	30.82	0.0871319	11.48
NoC-2T3	265	4.14705	63.25	0.0507946	19.69
NoC-3T3	259	4.18842	65.92	0.0441152	22.67
Octanol-1T0	194	4.59389	98.88	0.0194484	51.42
Octanol-2T0	457	5.28929	198.2	0.010321	96.89
Octanol-3T0	570	5.41771	225.36	0.00918746	108.84
Octanol-1T3	67	1.79908	6.04	0.316047	3.16
Octanol-2T3	43	1.51791	4.56	0.373568	2.68
Octanol-3T3	89	1.5739	4.83	0.390703	2.56
Phenol-1T0	248	4.7443	114.93	0.0155434	64.34
Phenol-2T0	391	5.12667	168.45	0.0118978	84.05
Phenol-3T0	367	5.10674	165.13	0.0119304	83.82
Phenol-1T3	63	1.54908	4.71	0.519326	1.93
Phenol-2T3	56	1.27787	3.59	0.600433	1.67
Phenol-3T3	57	1.26516	3.54	0.601867	1.66
Absolute values	Richness	Shannon	Shannon.effective	Simpson	Simpson.effective
NoC-1T0	479	5.22983	186.76	0.0109885	91
NoC-2T0	501	5.25659	191.83	0.0113387	88.19
NoC-3T0	496	5.30923	202.2	0.0100934	99.07
NoC-1T3	191	3.42649	30.77	0.087205	11.47
NoC-2T3	265	4.14692	63.24	0.0507994	19.69
NoC-3T3	259	4.18832	65.91	0.0441135	22.67
Octanol-1T0	194	4.59389	98.88	0.019449	51.42
Octanol-2T0	457	5.28927	198.2	0.0103218	96.88
Octanol-3T0	570	5.41791	225.41	0.0091861	108.86
Octanol-1T3	67	1.79914	6.04	0.316038	3.16
Octanol-2T3	43	1.51805	4.56	0.373543	2.68
Octanol-3T3	89	1.57426	4.83	0.390655	2.56
Phenol-1T0	248	4.74443	114.94	0.0155406	64.35
Phenol-2T0	391	5.12671	168.46	0.0118971	84.05
Phenol-3T0	367	5.1068	165.14	0.0119304	83.82
Phenol-1T3	63	1.54904	4.71	0.519321	1.93
Phenol-2T3	56	1.27806	3.59	0.600388	1.67
Phenol-3T3	57	1.26511	3.54	0.60187	1.66

## Sheet: Summary_Hill_(shanon effective)
Samples	ANN_percent	Level3_percent	Level6_percent	Counts_ANN	Reads_16S	Time
NoC-1T0	9.61	13.19	186.74	3830.4	55755	T0
NoC-2T0	10.42	14.95	191.82	2714.4	44168	T0
NoC-3T0	10.02	13.47	202.26	3299.2	56360	T0
NoC-1T3	13.7	5.79	30.82	2642	40426	T3
NoC-2T3	15.09	10.18	63.25	2555	40431	T3
NoC-3T3	14.38	8.95	65.92	4610	38540	T3
Octanol-1T0	9.87	13.58	98.88	5420.8	18007	T0
Octanol-2T0	9.66	14.03	198.2	4893.4	48925	T0
Octanol-3T0	9.52	14.04	225.36	5067.4	77869	T0
Octanol-1T3	8.2	3.67	6.04	43445.8	22365	T3
Octanol-2T3	8.61	2.19	4.56	78883.4	24129	T3
Octanol-3T3	9.24	3.38	4.83	74600.8	38985	T3
Phenol-1T0	10.26	13.27	114.93	3204.2	12482	T0
Phenol-2T0	9.49	14.05	168.45	5082.6	29547	T0
Phenol-3T0	9.77	12.96	165.13	5428	38425	T0
Phenol-1T3	5.28	3.57	4.71	73745.2	34689	T3
Phenol-2T3	4.36	3.26	3.59	88363.2	28783	T3
Phenol-3T3	4.04	2.8	3.54	80121.6	25889	T3
