# Supplementary material for: Rapid detection of microbiota cell type diversity using machine-learned classification of flow cytometry data
Source: Commun Biol. 2020 Jul 15;3:379. doi: 10.1038/s42003-020-1106-y (PMC7363847; doi:10.1038/s42003-020-1106-y)
Supplement: Supplementary file 14 — Supplementary Data 13 [file 42003_2020_1106_MOESM14_ESM.xlsx]

## Sheet: 16SOTU matrix
otu	NoC_1T0	NoC_2T0	NoC_3T0	Phenol_1T0	Phenol_2T0	Phenol_3T0	Octanol_1T0	Octanol_2T0	Octanol_3T0	NoC_1T3	NoC_2T3	NoC_3T3	Phenol_1T3	Phenol_2T3	Phenol_3T3	Octanol_1T3	Octanol_2T3	Octanol_3T3
OTU3	0.0401086	0	0	0	0	0	0	0.0863917	0.0627023	0	0	0	0	0	0	0	0	0
OTU4	0	0	0	0.178827	0	0	0	0	0	0	0	0	0	0	0	0	0	0
OTU7	0.465877	0.181864	0.457076	0	0.495655	0.304142	0	0.249576	0.398463	0.16016	0.163918	0.237079	0	0	0	0	0	0
OTU8	0.055535	0	0.0996191	0	0	0	0	0.10559	0.0707929	0	0	0.0189663	0	0	0	0	0	0
OTU9	0.154264	0.207241	0.0996191	0	0	0	1.04003	0.0799923	0	0.21021	0	0.0474158	0	0	0	0	0	0
OTU10	1.35444	1.55642	1.41811	3.57654	1.16784	1.3418	2.53597	1.0335	1.19134	0.800801	1.73138	0.701754	0	0.178571	0	0	0	0
OTU11	0	0	0	0	0	0	0	0	0	0	0	0	0	0	0	0	0	0
OTU12	0.293101	0	0.591855	0	0.149375	0.102871	0.655364	0.563146	0.364078	0	0.143428	0	0	0	0	0	0	0
OTU13	0	0.126882	0.167008	0	0.122216	0	0	0	0.105178	0	0.184407	0	0	0	0	0	0	0
OTU14	0.033938	0.13957	0.260768	0	0.203694	0.0894534	0	0.281573	0.184061	0	0.194652	0	0	0	0	0	0	0
OTU15	0	0	0	0	0	0	0	0	0	0	0	0	0.0859107	0	0	0	0	0
OTU16	1.87893	2.19083	1.42397	0.715308	1.69745	2.60757	2.02308	1.77903	1.63835	0.43043	0.891302	1.45092	0	0.47619	0	0	0	0.293926
OTU17	0.0462792	0.0676704	0.0966891	0.178827	0	0	0	0.0895914	0.127427	0	0	0	0	0	0	0	0	0
OTU18	7.26891	8.42074	6.54849	7.76109	7.27865	7.5454	7.90711	6.90494	7.20267	2.5025	5.11218	4.22949	0.515464	0	0	0.77343	0	0.81646
OTU19	0.0493644	0.105735	0.0439496	0	0.0611081	0.0983988	0.170965	0.297571	0.0849515	0.04004	0.0614691	0	0	0	0	0	0	0
OTU20	0.0524497	0	0	0	0	0	0	0	0	0	0	0	0	0	0	0	0	0
OTU21	0	0.021147	0	0	0	0	0	0	0	0	0	0	0	0	0	0	0	0
OTU22	1.22794	1.27728	1.31849	1.82403	1.41907	1.60122	0.498647	1.10709	1.15089	0.37037	0.37906	0.38881	0	0	0	0	0	0
OTU25	0.117241	0.101506	0.134779	0.160944	0	0.0983988	0	0.0607942	0.0546117	0	0	0.18018	0	0	0	0	0	0
OTU28	0	0.118423	0	0	0	0	0	0	0	0	0	0	0	0	0	0	0	0
OTU29	0	0	0	0	0	0	0	0	0.0566343	0	0	0	0	0	0	0	0	0
OTU30	29.7822	29.4916	32.4846	32.8863	30.3639	32.0825	30.0043	28.3269	29.3871	26.967	31.1443	35.8938	57.2595	60.6548	71.1509	61.01	77.3569	59.8302
OTU31	2.02086	2.01743	1.90448	1.46638	2.09804	2.68808	0.541388	2.37097	1.7678	0.27027	1.32159	1.21385	0	0.238095	0	0	0	0
OTU32	0	0	0.0585995	0	0	0	0	0.0447957	0.046521	0	0	0	0	0	0	0	0	0
OTU33	0	0	0	0	0.0407387	0	0	0	0	0	0	0	0	0	0	0	0	0
OTU34	0.0925583	0.291829	0.134779	0	0.264802	0.178907	0.113976	0.255975	0.186084	0	0.071714	0	0	0	0	0	0	0
OTU35	2.20289	2.08087	2.39379	4.1309	1.77213	2.09321	2.36501	1.77263	2.18649	0.0500501	1.47526	1.45092	0.343643	0	0	0	0	0
OTU36	0	0.0338352	0	0	0.0678979	0	0	0.0351966	0	0	0	0	0	0	0	0	0	0
OTU37	0.0493644	0	0	0.232475	0.0611081	0	0	0	0.0283172	0	0	0	0	0	0	0	0	0
OTU38	0	0	0.0263698	0	0	0	0	0.0287972	0.0262945	0	0	0	0	0	0	0	0	0
OTU39	0.712699	0.900863	0.747143	0.572246	0.617871	0.684319	1.15401	0.601542	0.503641	0.34034	0.245876	0.303461	0	0	0	0	0	0
OTU40	0	0	0	0	0	0	0	0.0287972	0	0	0	0	0	0	0	0	0	0
OTU42	0.564606	0.879716	0.421916	3.23677	0.889462	0.78719	1.38196	0.534349	0.550162	0.4004	1.51624	1.05263	0	0	0	0	0	0
OTU43	0	0	0	0	0.135796	0	0	0.0543948	0.0222492	0	0	0	0	0	0	0	0	0
OTU44	0.157349	0.363729	0.199238	0.0894134	0.224063	0.156544	0	0.361565	0.321602	0.0600601	0	0.0474158	0	0	0	0	0	0
OTU45	10.1968	7.41837	9.14152	5.02504	7.19039	8.60989	4.28836	9.91265	8.87945	1.39139	4.36431	3.29066	0	0.77381	0	0	0	0
OTU46	0.0833025	0.465234	0.0996191	2.30687	0.678979	0.156544	2.00883	0.0479954	0.0667476	1.93193	2.24362	2.12423	0.730241	1.25	1.63297	3.50318	0.378788	1.20836
OTU47	0	0	0.0322297	0	0	0	0	0	0	0	0	0	0	0	0	0	0	0
OTU48	0.0370233	0.0972763	0.0439496	0	0	0.0670901	0	0.0639939	0.123382	0	0	0	0	0	0	0	0	0
OTU49	0.0215969	0.118423	0.0820393	0	0.156165	0	0.0284941	0.00959908	0.12945	0	0.0512243	0.123281	0	0	0	0	0	0
OTU50	0.0802172	0.126882	0	0	0	0.0536721	0	0.156785	0.155744	0	0	0	0	0	0	0	0	0
OTU51	0	0	0	0.107296	0.0407387	0	0	0	0	0	0	0	0	0	0	0	0	0
OTU52	0.0462792	0	0	0	0	0	0	0	0	0	0	0	0	0	0	0	0	0
OTU53	0.0277675	0.109964	0.0556695	0	0	0.102871	0	0.0671935	0.0323625	0	0.0614691	0	0	0	0	0	0	0
OTU54	0	0	0.00878992	0	0	0	0	0	0.0202265	0	0	0	0	0	0	0	0	0
OTU57	1.22794	0.913551	1.07237	1.14449	1.35796	1.11817	0	0.915112	1.15898	39.2292	11.6074	10.441	22.1649	24.2262	9.33126	5.18653	0	0
OTU59	0	0.0253764	0	0.0894134	0.0407387	0	0	0.0255975	0.0182039	0	0	0	0	0	0	0	0	0
OTU60	0	0.101506	0	0	0.0746877	0	0	0.0895914	0	0	0	0	0	0	0	0	0	0
OTU61	0.141923	0.266452	0.175798	0	0.210483	0.107344	0.455905	0.163184	0.202265	0	0.0614691	0.0474158	0	0	0	0	0	0
OTU62	0.33938	1.82287	0.603575	3.05794	2.05052	1.00188	4.68728	0.671935	0.705906	1.64164	2.04897	1.61214	7.81787	6.19048	8.08709	8.41674	3.49327	8.71979
OTU63	5.53807	6.09457	4.64987	4.38126	4.3862	4.53082	2.73543	4.31639	4.97371	0.45045	1.19865	0.682788	0	0	0	0	0	0
OTU64	0.0524497	0	0.146499	0	0.0678979	0	0.299188	0	0.0343851	0	0	0.0379327	0	0	0	0	0	0
OTU65	1.28965	0.99391	1.02256	1.05508	0.95736	1.02424	0	1.0271	1.26011	0.0700701	0.471263	0.322428	0	0	0	0	0.0841751	0
OTU66	0	0	0	0	0	0	0	0.0351966	0	0	0	0.0189663	0	0	0	0	0	0
OTU67	0.320869	0.587887	0.161149	0	0.359859	0.277306	0.740846	0.41276	0.432848	0	0	0.199147	0	0	0	0	0	0
OTU68	0	0	0	0	0	0	0.0997293	0	0	0	0	0	0	0	0	0	0	0
OTU69	0.419598	0.317205	0.383827	0.19671	0.407387	0.438322	2.00883	0.31037	0.42678	0	0.153673	0.303461	0	0	0	0	0	0
OTU70	0	0.0338352	0.0351597	0	0	0	0	0	0	0	0	0	0	0	0	0	0	0
OTU71	0.172776	0.135341	0.0996191	0	0.0678979	0.120762	0	0	0.101133	0	0	0	0	0	0	0	0	0
OTU72	0	0.0380646	0.0996191	0	0	0	0.569882	0.143986	0.139563	0	0	0	0	0	0	0	0	0
OTU73	0	0.0380646	0.0322297	0	0	0.0581447	0	0	0.0323625	0	0	0	0	0	0	0	0	0
OTU74	0	0.0338352	0	0.160944	0.122216	0	0	0.0543948	0.0566343	0	0	0	0	0	0	0	0	0
OTU75	0	0	0.00585995	0	0	0	0	0	0	0	0	0	0	0	0	0	0	0
OTU76	0	0	0.0585995	0	0	0	0	0	0.0303398	0	0	0	0	0	0	0	0	0
OTU77	0	0	0	0	0	0.026836	0.0854823	0	0	0	0	0	0	0	0	0	0	0
OTU80	0.00617055	0	0	0.107296	0	0.0447267	0	0	0.0222492	0	0	0	0	0	0	0	0	0
OTU81	0	0.0507528	0	0	0	0	0	0	0	0	0	0	0	0	0	0	0	0
OTU82	0	0.0888175	0	0.304006	0.149375	0	0	0.121588	0	0	0	0	0	0	0	0	0	0
OTU83	0	0.0169176	0	0	0	0	0	0	0	0	0	0.0379327	0	0	0	0	0	0
OTU84	0.428854	0.727457	0.709054	0	0.916621	0.746936	0.199459	0.572745	0.620955	0	0.327835	0.445709	0	0	0	0	0	0
OTU85	0.126496	0.101506	0.433636	0.143062	0.095057	0.0939261	0	0.403161	0.13754	0	0	0.0474158	0	0	0	0.181984	0	0
OTU86	0.0185117	0.0888175	0.0205098	0	0	0	0.968799	0	0	0	0	0	0	0	0	0	0	0
OTU87	0	0	0	0.178827	0	0	0.0854823	0	0	0	0	0	0	0	0	0	0	0
OTU89	0.0123411	0.0380646	0	0	0.156165	0.0581447	0.299188	0.0575945	0.0384304	0	0.0307346	0	0	0	0	0	0	0
OTU90	0	0.0253764	0	0	0	0	0	0	0	0	0	0	0	0	0	0	0	0
OTU91	0	0.0253764	0	0	0	0	0	0	0	0	0	0	0	0	0	0	0	0
OTU92	0.428854	0.91778	0.606505	0.536481	1.35796	0.805081	0.62687	1.12309	1.10639	0.0800801	0.37906	0.0758653	0	0.47619	0	0	0	0
OTU93	0	0	0	0	0	0	0	0	0.00404531	0	0	0	0	0	0	0	0	0
OTU94	0.410342	0.49907	0.471726	0.536481	0.387018	0.474103	0.854823	0.217579	0.471278	0	0.174162	0.0758653	0	0	0	0	0	0
OTU95	0.635567	0.452546	0.345737	0.965665	0.346279	0.393595	0.256447	0.41916	0.475324	0	0.194652	0.550024	0	0	0	0	0	0.163292
OTU97	0	0	0	0	0	0	0	0.0191982	0	0	0	0	0	0	0	0	0	0
OTU98	0	0	0	0	0.0271592	0	0	0	0	0	0	0	0	0	0	0	0	0
OTU99	0	0	0	0.107296	0.0407387	0	0	0	0	0	0	0.0474158	0	0	0	0	0	0.261267
OTU100	0.0462792	0.169176	0.0380897	0	0	0	0	0	0.133495	0	0.122938	0.132764	0	0	0	0	0	0
OTU101	0.990374	1.14194	0.931732	1.07296	0.95057	1.22551	0	0.822321	0.647249	0.570571	0.963016	0.56899	0	0	0	0	0	0
OTU102	0	0	0.0234398	0	0	0.0178907	0	0	0	0	0	0	0	0	0	0	0	0
OTU103	0	0	0	0	0	0	0.299188	0	0	0	0.0409794	0	0	0	0	0	0	0
OTU104	2.93718	2.3008	3.00908	2.21745	2.30853	2.80437	1.32498	2.97251	2.91869	0.25025	0.737629	1.10005	0	0	0	0	0	0.0979752
OTU105	0	0.0296058	0	0	0	0	0	0	0.0141586	0	0	0	0	0	0	0	0	0
OTU106	11.9832	11.081	10.9405	11.6774	13.8647	10.8641	15.8997	13.0036	12.2209	15.3253	21.2581	22.0673	5.19759	1.60714	4.82115	11.9199	13.0471	14.9575
OTU107	5.81266	4.56353	5.73103	3.84478	5.20777	4.22668	6.04075	6.47298	6.33091	5.92593	6.00348	6.31579	5.62715	3.92857	4.97667	9.00819	5.34512	13.6512
OTU108	0	0	0.0791093	0	0	0	0	0	0	0	0	0	0	0	0	0	0	0
OTU110	0.0185117	0.063441	0.0351597	0	0	0	0	0	0	0	0	0	0	0	0	0	0	0
OTU111	0.0370233	0	0.0380897	0	0.0814775	0	0	0.0575945	0	0	0	0	0	0	0	0	0	0
OTU112	0.104899	0.0169176	0.190448	0	0.0271592	0.0357814	0	0.083192	0.151699	0	0	0	0	0	0	0	0	0
OTU113	0.0370233	0	0	0	0	0	0	0	0.0101133	0	0	0	0	0	0	0	0	0
OTU115	0.0123411	0.021147	0.0205098	0	0	0	0	0	0.0404531	0	0	0	0	0	0	0	0	0
OTU116	7.18252	7.18153	7.11984	3.7196	6.64041	7.85401	4.30261	7.98963	7.82362	0.33033	2.46901	1.77335	0.257732	0	0	0	0.294613	0
OTU118	0.129582	0.0465234	0.175798	0.0536481	0.142586	0.161016	0.441658	0.147186	0.109223	0.2002	0.399549	0.341394	0	0	0	0	0	0
OTU120	0	0.0380646	0.0117199	0	0	0	0	0	0	0	0	0	0	0	0	0	0	0
OTU122	0	0	0.0263698	0	0	0	0	0.0159985	0	0	0	0	0	0	0	0	0	0
OTU123	0.0246822	0	0	0	0	0.040254	0	0.0223978	0.0242718	0	0	0	0	0	0	0	0	0

## Sheet: Samples
sample	treatment	time	sample_id
NoC_1T0	NoC1	T0	1
NoC_2T0	NoC1	T0	2
NoC_3T0	NoC1	T0	3
Phenol_1T0	PHE1	T0	4
Phenol_2T0	PHE1	T0	5
Phenol_3T0	PHE1	T0	6
Octanol_1T0	OCT1	T0	7
Octanol_2T0	OCT1	T0	8
Octanol_3T0	OCT1	T0	9
NoC_1T3	NoC	T3	10
NoC_2T3	NoC	T3	11
NoC_3T3	NoC	T3	12
Phenol_1T3	PHE2	T3	13
Phenol_2T3	PHE2	T3	14
Phenol_3T3	PHE2	T3	15
Octanol_1T3	OCT2	T3	16
Octanol_2T3	OCT2	T3	17
Octanol_3T3	OCT2	T3	18

## Sheet: CellCognize_classes
otu	NoC_1T0	NoC_2T0	NoC_3T0	Phenol_1T0	Phenol_2T0	Phenol_3T0	Octanol_1T0	Octanol_2T0	Octanol_3T0	NoC_1T3	NoC_2T3	NoC_3T3	Phenol_1T3	Phenol_2T3	Phenol_3T3	Octanol_1T3	Octanol_2T3	Octanol_3T3
B02	12.4321	12.651	13.5366	13.7133	13.1153	13.1982	13.1862	13.2832	13.4862	13.997	14.137	8.70282	0.55868	0.381833	0.332245	1.42614	0.725628	0.867551
B05	0.438596	1.00943	0.594083	0.65539	0.716169	0.814296	0.682556	0.694813	0.651222	0.749432	0.986301	1.01952	0.0550544	0.0314611	0.0297048	0.030843	0.0507078	0.0549592
B1	30.5973	29.4503	28.91	28.4564	30.268	29.5468	29.0916	30.2366	29.7786	6.85087	7.2407	3.24078	1.37555	0.973709	0.439332	1.31796	1.69947	1.05522
B10	0.0522139	0.0368406	0.0303104	0.031209	0.019675	0.0294768	0.022137	0.0326971	0.0315744	0.0454201	0.0391389	0.0173536	0.00325445	0.00158437	0.00174734	0.00322241	0.00177477	0.00134047
B15	0.0104428	0.00736811	0.0121242	0.00624181	0.00393499	0.0073692	0.00368949	0.00408714	0.0039468	0.00757002	0.0234834	0.0043384	0.00162722	0.000452677	0.000499241	0.000920687	0.000507078	0.000536187
B2	18.2749	16.5119	17.4285	16.8529	17.9514	17.9329	17.1303	17.0556	17.6817	2.81605	3.80431	1.40998	0.184148	0.099589	0.0716411	0.664276	0.708894	0.690609
B4	1.21658	1.12732	1.00024	0.942513	0.731909	0.762712	0.859652	0.935955	0.856455	0.439061	0.524462	0.13449	0.00298324	0.00158437	0.00174734	0.00552412	0.00202831	0.00509378
B6	0.161863	0.169467	0.200048	0.124836	0.13379	0.158438	0.169717	0.183921	0.149978	0.12869	0.0861057	0.0303688	0.00162722	0.00135803	0.0012481	0.00322241	0.00177477	0.00294903
AJH1	0.276734	0.206307	0.1758	0.0561763	0.12592	0.151069	0.151269	0.155311	0.126298	0.908403	1.00196	3.56182	5.33079	4.90453	5.4909	9.3215	7.75017	9.27309
AJH2	0.245405	0.23578	0.200048	0.224705	0.365954	0.316875	0.125443	0.20027	0.20918	2.5511	2.48141	3.70065	2.9545	3.81878	2.47399	2.92871	5.2764	6.12299
ATJ1	0.0365497	0.0442087	0.0303104	0.031209	0.02361	0.0257922	0.0516529	0.0367842	0.0355212	0.227101	0.234834	0.286334	0.0857005	0.0952885	0.0591601	0.822174	1.13408	1.40267
ATJ2	0.0261069	0.0368406	0.0727449	0.0561763	0.0708299	0.121592	0.0848583	0.0817428	0.0434148	0.628312	0.688845	1.16703	1.35141	0.781773	0.895639	0.672102	1.01745	1.2402
ACH1	0.271512	0.5084	0.206111	0.424443	0.358084	0.397937	0.36157	0.339232	0.315744	3.55791	3.17808	2.49892	0.130178	0.119507	0.123313	1.13613	1.13154	1.14369
ACH2	0.41249	0.611553	0.721387	0.51807	0.716169	0.674282	0.549734	0.686639	0.741998	1.72597	2.49706	2.4295	0.277713	0.262553	0.270589	1.54814	1.25248	1.70239
ACH3	0.182749	0.15473	0.266731	0.287123	0.232165	0.291083	0.335744	0.306535	0.173659	1.91522	1.90215	2.55531	0.492778	0.290392	0.228403	1.33914	1.3577	1.66754
BST1	0.0783208	0.15473	0.0666828	0.0686599	0.0747649	0.055269	0.0922373	0.0735685	0.0631488	0.280091	0.203523	0.542299	0.667162	0.629221	0.538931	0.574969	0.681512	0.587661
BST2	0.579574	0.493663	0.551649	0.686599	0.491874	0.666912	0.542355	0.408714	0.418361	1.96064	2.63796	2.96312	1.17025	1.48501	1.00522	0.779822	1.6153	1.90507
CCR1	0.851086	1.57678	1.35184	1.2983	0.857829	0.935888	0.841204	1.20162	0.888029	8.14534	6.21526	5.9436	0.476234	0.463089	0.479771	1.5753	1.1891	1.40213
CCR2	1.368	1.11258	1.24879	1.56045	0.912919	1.17907	1.16588	1.08309	1.08537	1.86223	2.19178	1.5141	0.328971	0.327286	0.251368	0.284953	0.270526	0.385787
CAL	3.44612	3.33775	3.03104	3.42051	2.64432	2.6787	2.92208	3.02857	2.68777	2.11204	2.24658	0.793926	2.17072	1.90464	2.32072	0.237537	0.342784	0.43592
ECL_EXP3	2.22953	2.09991	2.25509	2.24705	1.97143	1.99337	2.32069	2.01496	2.29309	0.787282	1.07241	0.416486	0.0615633	0.0679016	0.0551661	0.072274	0.0565391	0.106433
ECL_STAT_LB	0.0417711	0.0589449	0.0666828	0.0436927	0.0629599	0.0478998	0.0405844	0.0326971	0.0355212	0.01514	0.0234834	0.021692	0.00379686	0.00565846	0.00224659	0.00276206	0.0119163	0.0134047
ECL_STAT_MM	7.87907	8.35544	8.45053	8.02072	7.62208	7.6787	8.04309	8.50125	8.26854	2.52082	2.73973	0.954447	4.46782	4.43533	3.8826	0.17401	0.268498	0.24182
ECL	2.48016	2.80725	2.07323	1.94744	1.78649	1.97494	2.10301	1.97409	1.94972	3.44436	3.62427	7.59653	60.6778	66.7957	68.4799	19.3119	24.1714	21.9137
LLC	0.0887636	0.147362	0.0848691	0.106111	0.0905049	0.0884304	0.0922373	0.0980913	0.114457	0.620742	0.571429	0.963124	0.940265	0.669283	0.528696	1.48737	1.9023	2.00266
PKM1	2.50104	3.78721	3.70393	3.52038	2.64825	2.70818	2.78926	2.40732	2.51411	27.6609	23.5616	22.0911	0.929145	0.855786	0.86843	6.33663	3.63068	4.13186
PMG	0.0313283	0.0368406	0.0424345	0.0873853	0.0708299	0.0478998	0.0368949	0.0204357	0.019734	0.348221	0.250489	0.529284	0.0748523	0.0608851	0.0451813	0.804681	0.741347	1.01313
PPT	2.11988	2.1957	2.07323	2.3594	2.09735	1.96389	2.09932	1.96591	2.06417	4.98107	3.89824	5.04989	8.55649	6.28791	6.15914	7.11507	7.0892	5.28118
PVR1	6.16124	5.82818	6.04389	6.57262	7.58273	7.31393	7.71842	6.93996	7.17528	6.60863	8.85323	17.7093	5.44822	3.45936	4.29597	39.1757	34.9987	34.3886
PVR2	5.37803	4.95874	5.40737	5.39916	6.13466	6.11275	6.22417	5.89365	6.03465	1.30961	2.33268	0.924078	0.941349	0.635559	0.516465	0.463106	0.353687	0.394098
SWT	0.0626566	0.103154	0.0727449	0.0873853	0.0432849	0.0663228	0.0590319	0.0613071	0.0434148	0.370931	0.422701	0.689805	0.22293	0.101852	0.104591	0.248586	0.293344	0.303214
SYN	0.067878	0.184203	0.0909311	0.193496	0.0747649	0.0589536	0.103306	0.0613071	0.059202	0.423921	0.328767	0.537961	0.0564105	0.0511525	0.0454309	0.135341	0.272554	0.262464

## Sheet: CellCognize_samples
sample	treatment	time	sample_id
NoC_1T0	NoC1	T0	1
NoC_2T0	NoC1	T0	2
NoC_3T0	NoC1	T0	3
Phenol_1T0	PHE1	T0	4
Phenol_2T0	PHE1	T0	5
Phenol_3T0	PHE1	T0	6
Octanol_1T0	OCT1	T0	7
Octanol_2T0	OCT1	T0	8
Octanol_3T0	OCT1	T0	9
NoC_1T3	NoC2	T3	10
NoC_2T3	NoC2	T3	11
NoC_3T3	NoC2	T3	12
Phenol_1T3	PHE2	T3	13
Phenol_2T3	PHE2	T3	14
Phenol_3T3	PHE2	T3	15
Octanol_1T3	OCT2	T3	16
Octanol_2T3	OCT2	T3	17
Octanol_3T3	OCT2	T3	18

## Sheet: Distance_BC_16S
	NoC_1T0	NoC_2T0	NoC_3T0	Phenol_1T0	Phenol_2T0	Phenol_3T0	Octanol_1T0	Octanol_2T0	Octanol_3T0	NoC_1T3	NoC_2T3	NoC_3T3	Phenol_1T3	Phenol_2T3	Phenol_3T3	Octanol_1T3	Octanol_2T3	Octanol_3T3
NoC_1T0	0	0.0445735	0.0413853	0.0471378	0.0396712	0.0409837	0.0446519	0.0392726	0.0385715	0.522553	0.491678	0.650692	0.763167	0.797124	0.798015	0.788398	0.790318	0.792708
NoC_2T0	0.0445735	0	0.0321732	0.0383399	0.0603612	0.0532013	0.048688	0.044409	0.0510526	0.493503	0.460225	0.621143	0.759084	0.793053	0.793932	0.762507	0.769366	0.76806
NoC_3T0	0.0413853	0.0321732	0	0.0233949	0.0465324	0.03843	0.0318611	0.0307152	0.0315097	0.497745	0.466791	0.636778	0.768145	0.802101	0.803376	0.774847	0.779127	0.779157
Phenol_1T0	0.0471378	0.0383399	0.0233949	0	0.0517459	0.0426334	0.0345519	0.0377515	0.0401744	0.485321	0.454373	0.626541	0.765391	0.799487	0.801123	0.768457	0.770888	0.772186
Phenol_2T0	0.0396712	0.0603612	0.0465324	0.0517459	0	0.0133019	0.025112	0.0259718	0.0196317	0.515151	0.474501	0.640092	0.770514	0.80457	0.805656	0.776018	0.777939	0.780329
Phenol_3T0	0.0409837	0.0532013	0.03843	0.0426334	0.0133019	0	0.0205964	0.0251188	0.0172611	0.507029	0.468419	0.634966	0.767549	0.801512	0.803051	0.77454	0.77646	0.77885
Octanol_1T0	0.0446519	0.048688	0.0318611	0.0345519	0.025112	0.0205964	0	0.0250463	0.0211842	0.509322	0.467315	0.633639	0.767509	0.801919	0.803431	0.771757	0.773677	0.776067
Octanol_2T0	0.0392726	0.044409	0.0307152	0.0377515	0.0259718	0.0251188	0.0250463	0	0.0178391	0.51235	0.478128	0.645528	0.771422	0.80554	0.807051	0.782944	0.784989	0.787254
Octanol_3T0	0.0385715	0.0510526	0.0315097	0.0401744	0.0196317	0.0172611	0.0211842	0.0178391	0	0.513733	0.477158	0.646576	0.772639	0.806595	0.807487	0.783578	0.785498	0.787888
NoC_1T3	0.522553	0.493503	0.497745	0.485321	0.515151	0.507029	0.509322	0.51235	0.513733	0	0.0794235	0.235639	0.690701	0.723876	0.728927	0.616161	0.641645	0.626279
NoC_2T3	0.491678	0.460225	0.466791	0.454373	0.474501	0.468419	0.467315	0.478128	0.477158	0.0794235	0	0.207859	0.697369	0.731131	0.733647	0.604227	0.629544	0.614177
NoC_3T3	0.650692	0.621143	0.636778	0.626541	0.640091	0.634966	0.633639	0.645527	0.646576	0.235639	0.207859	0	0.635736	0.665765	0.683767	0.423747	0.438059	0.421196
Phenol_1T3	0.763167	0.759084	0.768145	0.765391	0.770514	0.767549	0.767509	0.771422	0.772639	0.690701	0.697369	0.635736	0	0.0731467	0.0811572	0.508279	0.44994	0.490616
Phenol_2T3	0.797124	0.793053	0.802101	0.799487	0.80457	0.801512	0.801919	0.80554	0.806595	0.723876	0.731131	0.665765	0.0731467	0	0.0368144	0.553897	0.48703	0.518342
Phenol_3T3	0.798015	0.793932	0.803376	0.801123	0.805656	0.803051	0.803431	0.807051	0.807487	0.728927	0.733647	0.683767	0.0811572	0.0368144	0	0.554621	0.500634	0.530925
Octanol_1T3	0.788398	0.762507	0.774847	0.768457	0.776018	0.77454	0.771757	0.782944	0.783578	0.616161	0.604227	0.423747	0.508279	0.553897	0.554621	0	0.100768	0.0994063
Octanol_2T3	0.790318	0.769366	0.779127	0.770888	0.777939	0.77646	0.773677	0.784989	0.785498	0.641645	0.629544	0.438059	0.44994	0.48703	0.500634	0.100768	0	0.0546938
Octanol_3T3	0.792708	0.76806	0.779157	0.772186	0.780329	0.77885	0.776067	0.787254	0.787888	0.626279	0.614177	0.421196	0.490616	0.518342	0.530925	0.0994063	0.0546938	0

## Sheet: Ordinate_ANN
	MDS1	MDS2
NoC_1T0	-0.226392	-0.0326142
NoC_2T0	-0.222671	-0.033502
NoC_3T0	-0.200433	-0.0466944
Phenol_1T0	-0.152488	-0.0364742
Phenol_2T0	-0.194603	-0.0207734
Phenol_3T0	-0.210099	-0.0488608
Octanol_1T0	-0.144792	-0.00319997
Octanol_2T0	-0.233657	-0.0271321
Octanol_3T0	-0.225375	-0.0317532
NoC_1T3	0.0561669	0.309635
NoC_2T3	-0.0646009	0.134385
NoC_3T3	-0.0166868	0.10945
Phenol_1T3	0.330667	0.0682759
Phenol_2T3	0.364881	0.0795607
Phenol_3T3	0.353329	-0.0686192
Octanol_1T3	0.266813	-0.0759734
Octanol_2T3	0.265692	-0.166685
Octanol_3T3	0.254249	-0.109026

## Sheet: Ordinate_16S
Sample	MDS1	MDS2
NoC_1T0	-0.226392	-0.0326142
NoC_2T0	-0.222671	-0.033502
NoC_3T0	-0.200433	-0.0466944
Phenol_1T0	-0.152488	-0.0364742
Phenol_2T0	-0.194603	-0.0207734
Phenol_3T0	-0.210099	-0.0488608
Octanol_1T0	-0.144792	-0.00319997
Octanol_2T0	-0.233657	-0.0271321
Octanol_3T0	-0.225375	-0.0317532
NoC_1T3	0.0561669	0.309635
NoC_2T3	-0.0646009	0.134385
NoC_3T3	-0.0166868	0.10945
Phenol_1T3	0.330667	0.0682759
Phenol_2T3	0.364881	0.0795607
Phenol_3T3	0.353329	-0.0686192
Octanol_1T3	0.266813	-0.0759734
Octanol_2T3	0.265692	-0.166685
Octanol_3T3	0.254249	-0.109026

## Sheet: ADONIS
Call: CellCognize
vegan::adonis(formula = dist.bc ~ sample_id, data = samples_df)
Permutation: free
Number of permutations: 999
Terms added sequentially (first to last)
Df SumsOfSqs MeanSqs F.Model R2 Pr(>F)
sample_id 1 1.6788 1.67881 23.247 0.59233 0.001 ***
Residuals 16 1.1555 0.07222 0.40767
Total 17 2.8343 1.00000
---
Signif. codes: 0 ‘***’ 0.001 ‘**’ 0.01 ‘*’ 0.05 ‘.’ 0.1 ‘ ’ 1
Call: 16S level3
vegan::adonis(formula = dist.bc ~ sample_id, data = samples_df)
Permutation: free
Number of permutations: 999
Terms added sequentially (first to last)
Df SumsOfSqs MeanSqs F.Model R2 Pr(>F)
sample_id 1 0.72758 0.72758 20.65 0.56344 0.001 ***
Residuals 16 0.56374 0.03523 0.43656
Total 17 1.29132 1.00000
---
Signif. codes: 0 ‘***’ 0.001 ‘**’ 0.01 ‘*’ 0.05 ‘.’ 0.1 ‘ ’ 1

## Sheet: procrustes
Birge_ANN=xlsread('Distance_BC_CellCognize.xlsx');
B=squareform(Birge_ANN,'tovector');
[Y_ANN,stress]=mdscale(B,3); %this works!
stress=0.0158
Birge_level3_MDS=xlsread('Distance BC_Level3.xlsx');
C=squareform(Birge_level3_MDS,'tovector');
[Y_L3,stress]=mdscale(C,3); %does not converge to minimum!
stress= 8.911E-4
d=procrustes(Y_L3,Y_ANN);
d=0.2144
[d,Z,tr] = procrustes(Y_L3,Y_ANN);
figure(1)
plot(Y_L3(:,1),Y_L3(:,2),'rx',Y_ANN(:,1),Y_ANN(:,2),'bx',Z(:,1),Z(:,2),'ro');
[Y_ANN2,stress]=mdscale(B,3,'criterion','metricstress');
stress=0.0483
[Y_L3_2,stress]=mdscale(C,3,'criterion','metricstress');
stress=0.0125
[d,Z,tr] = procrustes(Y_L3_2,Y_ANN2);
d=0.2111
figure(2)
plot(Y_L3_2(:,1),Y_L3_2(:,2),'rx',Y_ANN2(:,1),Y_ANN2(:,2),'bx',Z(:,1),Z(:,2),'ro');
%%repeat with NMDS files produced from R
copy and paste in Excel workbook
filename='Workbook1.xlsx';
sheet = 1;
xlRange = 'B1:C19';
L3=xlsread(filename, sheet, xlRange);
filename='Workbook1.xlsx';
sheet = 2;
xlRange = 'B1:C19';
ANN=xlsread(filename, sheet, xlRange);
[d,Z,tr] = procrustes(L3,ANN);
d=0.1681
figure(2)
plot(L3(:,1),L3(:,2),'rx',ANN(:,1),ANN(:,2),'bx',Z(:,1),Z(:,2),'ro');
save as: 'procrustes_NMDS.pdf'
%info
Y = mdscale(D,p) performs nonmetric multidimensional scaling on the n-by-n dissimilarity matrix D, and returns Y, a configuration of n points (rows) in p dimensions (columns). The Euclidean distances between points in Y approximate a monotonic transformation of the corresponding dissimilarities in D. By default, mdscale uses Kruskal's normalized stress1 criterion.
d = procrustes(X,Y) determines a linear transformation (translation, reflection, orthogonal rotation, and scaling) of the points in matrix Y to best conform them to the points in matrix X. The goodness-of-fit criterion is the sum of squared errors. procrustes returns the minimized value of this dissimilarity measure in d. d is standardized by a measure of the scale of X, given by:
sum(sum((X-repmat(mean(X,1),size(X,1),1)).^2,1))
%% add Spearman or Pearson correlation of the distance matrices
[RHO,PVAL]=corr(Y_ANN,Y_L3,'type','Spearman');
RHO
0.884417	0.0443756	0.199174
-0.149639	0.0691434	0.630547
0.236326	0.541796	-0.157895
PVAL
0	0.862851	0.426557
0.552219	0.785936	0.00608535
0.343623	0.0219748	0.530166
[RHO,PVAL]=corr(Y_ANN,Y_L3); %(Pearson)
RHO
0.970074	-0.161376	0.0139301
0.0150167	0.389559	0.81112
-0.00727025	0.312697	-0.204141
PVAL
2.94486e-11	0.522353	0.95625
0.952841	0.110047	4.41832e-05
0.977159	0.206448	0.416489
[Y_ANN2,stress]=mdscale(B,3,'criterion','metricstress');
[Y_L3_2,stress]=mdscale(C,3,'criterion','metricstress');
[RHO,PVAL]=corr(Y_ANN2,Y_L3_2); %(Pearson)
%values not reported. Are similar as above. Given that the first ordination explains way more of the covariance among the samples, that should count more? (in the matrix, the 1:1 value).
%% testing the linear distance vectors B and C
[r, p]=corr(B',C');
r = 0.8981
p=9.12602687131719e-56
[r, p]=corr(B',C','type','Spearman');
r = 0.9005
p = 0

## Sheet: Distance_BC_CellCognize
NoC	_1T0 No	C_2T0 No	C_3T0 Pheno	l_1T0 Pheno	l_2T0 Pheno	l_3T0 Octano	l_1T0 Octanol	_2T0 Octan	ol_3T0 NoC	_1T3 NoC	_2T3	NoC_3T3	Phenol_1T3	Phenol_2T3	Phenol_3T3	Octanol_1T3	Octanol_2T3	Octanol_3T3
NoC_1T0	0	0.0810612	0.0603046	0.182069	0.0870303	0.0751796	0.213241	0.0663081	0.0456916	0.447341	0.272324	0.302977	0.566256	0.60936	0.587694	0.499347	0.52088	0.506276
NoC_2T0	0.0810612	0	0.0959222	0.164219	0.0762892	0.0736959	0.201159	0.105643	0.0815406	0.455457	0.274296	0.311754	0.564288	0.596281	0.57922	0.507872	0.522834	0.512041
NoC_3T0	0.0603046	0.0959222	0	0.167339	0.0952226	0.0603972	0.224297	0.0809978	0.0635613	0.457419	0.265744	0.288737	0.537982	0.580612	0.55942	0.481129	0.501478	0.48769
Phenol_1T0	0.182069	0.164219	0.167339	0	0.15548	0.153877	0.193015	0.212735	0.188931	0.443708	0.242404	0.276609	0.520219	0.540665	0.526124	0.441658	0.47776	0.458463
Phenol_2T0	0.0870303	0.0762892	0.0952226	0.15548	0	0.0863688	0.179118	0.0884996	0.0800346	0.415708	0.225312	0.263773	0.540264	0.5787	0.557508	0.475524	0.485731	0.464217
Phenol_3T0	0.0751796	0.0736959	0.0603972	0.153877	0.0863688	0	0.22639	0.092497	0.0740867	0.469361	0.276966	0.301531	0.550998	0.579624	0.565931	0.496828	0.512895	0.502967
Octanol_1T0	0.213241	0.201159	0.224297	0.193015	0.179118	0.22639	0	0.221184	0.210855	0.400901	0.216438	0.258552	0.526366	0.563799	0.538777	0.445655	0.474368	0.417301
Octanol_2T0	0.0663081	0.105643	0.0809978	0.212735	0.0884996	0.092497	0.221184	0	0.0478327	0.436728	0.277997	0.305055	0.580965	0.623595	0.602402	0.506898	0.522257	0.50105
Octanol_3T0	0.0456916	0.0815406	0.0635613	0.188932	0.0800346	0.0740867	0.210855	0.0478327	0	0.442768	0.270349	0.29689	0.567396	0.610027	0.588834	0.495194	0.518954	0.499168
NoC_1T3	0.447341	0.455457	0.457419	0.443708	0.415708	0.469361	0.400901	0.436728	0.442768	0	0.279865	0.29175	0.368482	0.386785	0.506293	0.456536	0.522557	0.480912
NoC_2T3	0.272324	0.274296	0.265744	0.242404	0.225312	0.276966	0.216438	0.277997	0.270349	0.279865	0	0.0832125	0.425274	0.463678	0.460446	0.406797	0.476569	0.432656
NoC_3T3	0.302977	0.311754	0.288737	0.276609	0.263773	0.301531	0.258552	0.305054	0.29689	0.29175	0.0832125	0	0.393813	0.435249	0.41732	0.361267	0.433442	0.385933
Phenol_1T3	0.566256	0.564288	0.537982	0.520219	0.540264	0.550998	0.526366	0.580965	0.567396	0.368482	0.425274	0.393813	0	0.0811917	0.150634	0.176657	0.28068	0.228522
Phenol_2T3	0.60936	0.596281	0.580612	0.540665	0.5787	0.579624	0.563799	0.623595	0.610027	0.386785	0.463678	0.435249	0.0811917	0	0.170378	0.211825	0.299375	0.269413
Phenol_3T3	0.587694	0.57922	0.55942	0.526124	0.557508	0.565931	0.538777	0.602403	0.588834	0.506293	0.460446	0.41732	0.150634	0.170378	0	0.142856	0.151793	0.210765
Octanol_1T3	0.499347	0.507872	0.481129	0.441658	0.475524	0.496828	0.445655	0.506898	0.495194	0.456536	0.406797	0.361268	0.176657	0.211825	0.142856	0	0.178529	0.0884317
Octanol_2T3	0.52088	0.522834	0.501478	0.47776	0.485731	0.512895	0.474368	0.522257	0.518954	0.522557	0.476569	0.433442	0.28068	0.299375	0.151793	0.178529	0	0.179055
Octanol_3T3	0.506276	0.512041	0.48769	0.458463	0.464217	0.502967	0.417301	0.50105	0.499168	0.480912	0.432656	0.385933	0.228522	0.269413	0.210765	0.0884317	0.179055	0
