# Supplementary material for: Rapid detection of microbiota cell type diversity using machine-learned classification of flow cytometry data
Source: Commun Biol. 2020 Jul 15;3:379. doi: 10.1038/s42003-020-1106-y (PMC7363847; doi:10.1038/s42003-020-1106-y)
Supplement: Supplementary file 15 — Supplementary Data 14 [file 42003_2020_1106_MOESM15_ESM.xlsx]

## Sheet: Mean_probability_standards
Class	Mean probability of attribution	standard deviation
B02	0.993811	0.005
B05	0.991305	0.005
B1	0.995628	0.003
B10	0.995253	0.003
B15	0.984998	0.002
B2	0.99591	0.003
B4	0.958756	0.005
B6	0.949909	0.006
AJH1	0.821465	0.017
AJH2	0.798289	0.02
ATJ1	0.480575	0.009
ATJ2	0.623042	0.005
ACH1	0.648184	0.007
ACH2	0.769766	0.0238
ACH3	0.735249	0.032
BST1	0.980514	0.002
BST2	0.755118	0.014
CCR1	0.701165	0.0008
CCR2	0.818862	0.047
CAL	0.999562	0.02
ECL_EXP3	0.88661	0.0053
ECL_STAT_LB	0.894747	0.0126
ECL_STAT_MM	0.968539	0.018
ECL	0.875692	0.006
LLC	0.478735	0.018
PKM1	0.903714	0.011
PMG	0.371598	0.031
PPT	0.362275	0.035
PVR1	0.814581	0.049
PVR2	0.961298	0.007
SWT	0.588599	0.0145
SYN	0.613375	0.022

## Sheet: Lakewater
	Lake water
Class	Mean probability	mean_class_attribution (absolute)
B02	0.805619	1057
B05	0.798223	613
B1	0.816533	213
B10	0.998519	1
B15	0.596361	0
B2	0.771573	310
B4	0.673948	21
B6	0.949038	4
AJH1	0.403768	1
AJH2	0.511425	3
ATJ1	NaN	0
ATJ2	0.742565	100
ACH1	0.440118	39
ACH2	0.691412	246
ACH3	0.635475	133
BST1	NaN	0
BST2	0.735859	2
CCR1	0.655194	601
CCR2	0.786578	3
CAL	0.903938	21
ECL_EXP3	0.723922	22
ECL_STAT_LB	0.799696	46
ECL_STAT_MM	0.874536	142
ECL	0.829371	10
LLC	0.275069	4
PKM1	0.751904	226
PMG	0.369922	2
PPT	0.459723	35
PVR1	0.724806	1087
PVR2	0.643928	37
SWT	0.542093	17
SYN	0.578863	43
	Total cells per 60 µl	5039
