# Supplementary material for: Rapid detection of microbiota cell type diversity using machine-learned classification of flow cytometry data
Source: Commun Biol. 2020 Jul 15;3:379. doi: 10.1038/s42003-020-1106-y (PMC7363847; doi:10.1038/s42003-020-1106-y)
Supplement: Supplementary file 16 — Supplementary Data 15 [file 42003_2020_1106_MOESM16_ESM.xlsx]

## Sheet: Probability_histograms
	LW_B02	LW_PVR1	LW_CCR1	LW_ACH2		Standard_B02	Standard_PVR1	Standard_CCR1	Standard_ACH2		LW+PVR1_class_PVR1
bins	14	15	14	15		10	16	17	17		15
bin_limit_low	0.3	0.25	0.3	0.25		0.5	0.2	0.15	0.15		0.25
bin_limit_high	1	1	1	1		1	1	1	1		1
counts	0.00694444	0.00177936	0.0123318	0.00561798		0.00101792	0.000539374	0.000739098	0.000311139		0.000818666
	0.0138889	0.00800712	0.0235426	0.011236		0.00142508	0.00188781	0.00480414	0.00840075		0.00613999
	0.00462963	0.0186833	0.0470852	0.0224719		0.00142508	0.00755124	0.0151515	0.0208463		0.0139173
	0.00694444	0.0284698	0.059417	0.0280899		0.00183225	0.0134844	0.0266075	0.0248911		0.0192386
	0.0578704	0.0516014	0.0896861	0.101124		0.00305375	0.0250809	0.0354767	0.02458		0.036226
	0.0740741	0.0685053	0.0975336	0.101124		0.00223941	0.0275081	0.0554324	0.020224		0.0423659
	0.0694444	0.069395	0.121076	0.0786517		0.00223941	0.0339806	0.0728012	0.022402		0.0448219
	0.0555556	0.0800712	0.128924	0.0674157		0.00549674	0.0385653	0.0813008	0.0236465		0.0503479
	0.0555556	0.0791815	0.143498	0.0842697		0.00895765	0.043959	0.0691057	0.0301805		0.0558739
	0.0787037	0.109431	0.152466	0.0842697		0.972313	0.0504315	0.0691057	0.0332918		0.0644699
	0.0949074	0.11032	0.0751121	0.0898876			0.0604099	0.0646711	0.0435594		0.0761359
	0.0810185	0.121886	0.0257848	0.0730337			0.0628371	0.0635625	0.0528936		0.0861646
	0.0925926	0.0871886	0.0134529	0.11236			0.083603	0.0650407	0.0920971		0.105813
	0.30787	0.0827402	0.0100897	0.0898876			0.101672	0.0580192	0.128811		0.161891
		0.0827402		0.0505618			0.157767	0.0657797	0.212508		0.235776
							0.290723	0.0698448	0.226509
								0.182557	0.0348475

## Sheet: Mean probability scores
		Mean probabilities of attribution
Class	Class	Lake water		standards alone		LW plus in silico PVR1
1	B02	0.805619		0.993811		0.806498
2	B05	0.798223		0.991305		0.798223
3	B1	0.816533		0.995628		0.816533
4	B10	0.998519		0.995253		0.998519
5	B15	0.596361		0.984998		0.596361
6	B2	0.771573		0.99591		0.771573
7	B4	0.673948		0.958756		0.673948
8	B6	0.949038		0.949909		0.949038
9	AJH1	0.403768		0.821465		0.825547
10	AJH2	0.511425		0.798289		0.467281
11	ATJ1	NaN		0.480575		0.411995
12	ATJ2	0.742565		0.623042		0.742565
13	ACH1	0.440118		0.648184		0.553466
14	ACH2	0.691412		0.769766		0.634065
15	ACH3	0.635475		0.735249		0.635475
16	BST1	NaN		0.980514		0.733224
17	BST2	0.735859		0.755118		0.735859
18	CCR1	0.655194		0.701165		0.648572
19	CCR2	0.786578		0.818862		0.786578
20	CAL	0.903938		0.999562		0.903938
21	ECL_EXP3	0.723922		0.88661		0.668975
22	ECL_STAT_LB	0.799696		0.894747		0.799696
23	ECL_STAT_MM	0.874536		0.968539		0.965999
24	ECL	0.829371		0.875692		0.67974
25	LLC	0.275069		0.478735		0.352395
26	PKM1	0.751904		0.903714		0.728742
27	PMG	0.369922		0.371598		0.37445
28	PPT	0.459723		0.362275		0.417404
29	PVR1	0.724806		0.814581		0.796929
30	PVR2	0.643928		0.961298		0.874116
31	SWT	0.542093		0.588599		0.545483
32	SYN	0.578863		0.613375		0.57482
