# Supplementary material for: Rapid detection of microbiota cell type diversity using machine-learned classification of flow cytometry data
Source: Commun Biol. 2020 Jul 15;3:379. doi: 10.1038/s42003-020-1106-y (PMC7363847; doi:10.1038/s42003-020-1106-y)
Supplement: Supplementary file 17 — Supplementary Data 16 [file 42003_2020_1106_MOESM17_ESM.xlsx]

## Sheet: ANN32
		OCT_isolate		OCT_T3_enrichment
Class	Merged 32	Mean probability	#cells per class	Mean probability	#cells per class
1	B02	0.733794	8505	0.762467	6343
2	B05	0.698417	7341	0.81336	51912
3	B1	NaN	0	0.780562	17140
4	B10	NaN	0	NaN	0
5	B15	0.596361	1	0.596361	1
6	B2	NaN	0	0.560085	2383
7	B4	NaN	0	NaN	0
8	B6	NaN	0	NaN	0
9	AJH1	NaN	0	0.611297	2201
10	AJH2	0.627537	17	0.70148	5384
11	ATJ1	0.384342	39	0.349906	1080
12	ATJ2	0.890748	30252	0.686661	7745
13	ACH1	0.393915	47	0.489229	7620
14	ACH2	0.752611	3238	0.650893	13415
15	ACH3	0.667034	4862	0.656035	21858
16	BST1	0.958912	4	0.734522	5
17	BST2	0.661419	80	0.626424	992
18	CCR1	0.619172	1581	0.695836	75198
19	CCR2	0.712649	2982	0.691322	1532
20	CAL	NaN	0	0.765486	132
21	ECL_EXP3	0.767201	71	0.756961	4552
22	ECL_STAT_LB	0.716238	3416	0.819884	18782
23	ECL_STAT_MM	NaN	0	0.716197	9479
24	ECL	0.563326	57	0.81426	85488
25	LLC	0.483189	218	0.456104	16235
26	PKM1	NaN	0	0.775976	40643
27	PMG	0.370227	36	0.327172	1138
28	PPT	0.332281	20	0.426654	6649
29	PVR1	0.28528	3	0.757747	119964
30	PVR2	NaN	0	0.681019	14060
31	SWT	0.450614	88	0.489362	595
32	SYN	0.572602	966	0.569008	4257

## Sheet: ANN33
		OCT_isolate_33		OCT_in_PHE4_in_silico		OCT_T3_enrichment						total # cells	proportion OCT
0	Merged 33	#cells	mean prob	#cells per class	mean prob	#cells per class	mean probability			10000 subsampled OCT		536783	0.158079
1	B02	3	0.484916	704	0.857681	36076	0.819003			added to PHE4
2	B05	258	0.696604	28	0.714299	6067	0.723456
3	B1	0	NaN	1806	0.778828	77	0.764669
4	B10	0	NaN	2	0.786779	0	NaN
5	B15	0	NaN	0	NaN	0	NaN
6	B2	0	NaN	839	0.760482	4531	0.683723
7	B4	0	NaN	7	0.575706	7	0.453592
8	B6	0	NaN	1	0.789213	0	NaN
9	AJH1	0	NaN	15661	0.784859	1489	0.562709
10	AJH2	21	0.561602	6400	0.73986	3257	0.614785
11	ATJ1	9	0.413774	183	0.453244	217	0.3678
12	ATJ2	1257	0.65214	2816	0.67895	2968	0.520691
13	ACH1	75	0.47161	306	0.498632	3173	0.46119
14	ACH2	1111	0.591329	623	0.648137	9638	0.503836
15	ACH3	1014	0.619852	789	0.560179	12886	0.570395
16	BST1	5	0.847514	357	0.727305	6	0.762796
17	BST2	41	0.56257	8797	0.729594	781	0.66948
18	CCR1	617	0.526657	1470	0.655645	29103	0.606127
19	CCR2	921	0.691609	3593	0.959901	646	0.658624
20	CAL	0	NaN	7617	0.879175	83	0.800528
21	ECL_EXP3	84	0.712027	66	0.565767	5409	0.792143
22	ECL_STAT_LB	906	0.740742	2	0.569881	17694	0.787369
23	ECL_STAT_MM	0	NaN	118	0.7279	6546	0.737139
24	ECL	73	0.552166	133242	0.808526	92854	0.817407
25	LLC	94	0.429682	45845	0.696445	18298	0.468343
26	PKM1	0	NaN	1728	0.79361	46030	0.825268
27	PMG	68	0.389545	108	0.373208	3212	0.37853
28	PPT	14	0.305557	3369	0.692776	25994	0.55752
29	PVR1	7	0.4579	7185	0.851406	113306	0.817071
30	PVR2	13	0.576541	1074	0.647408	6567	0.733874
31	SWT	428	0.440499	358	0.590675	2515	0.420789
32	SYN	495	0.561018	113	0.5052	2499	0.528869
33	OCT-isolate	56310	0.952571	7008	0.972371	84854	0.858852
34		0		0
