# Supplementary material for: Rapid detection of microbiota cell type diversity using machine-learned classification of flow cytometry data
Source: Commun Biol. 2020 Jul 15;3:379. doi: 10.1038/s42003-020-1106-y (PMC7363847; doi:10.1038/s42003-020-1106-y)
Supplement: Supplementary file 18 — Supplementary Data 17 [file 42003_2020_1106_MOESM18_ESM.xlsx]

## Sheet: Sheet1
		Phenol 1								Phenol 2								Phenol 3										Octanol
substrate per l	substrate per 60 µl	Biomass formed per 60 µl	biomass yield		ANN biomass	no C	ANN percent	ANN percent		Biomass formed (µg/60 µl)	biomass yield		ANN biomass	no C	ANN percent	ANN percent		Biomass formed (µg/60 µl)	biomass yield		ANN biomass (µg/60 µl)?	FCM-ANN yield	ANN percent	ANN percent		Biomass formed (µg/60 µl)	biomass yield	ANN biomass (µg/60 µl)?	FCM-ANN yield	ANN percent	ANN percent
	ng C	ng C	g C/g		(pg C/60 µl)	pg C/60 µl	of 14C biomass	without no C			g C/g		(pg C/60 µl)	pg C/60 µl	of 14C biomass	without no C			g C/g				of 14C biomass	without no C			g C/g			of 14C biomass	without no C
				LOW	1.7	1	74.3391	180.538				LOW	0.9	0.4	-15.9391	143.452				LOW	2.2	0.9	139.535	255.814				1.5	0.9	21.3066	53.2666
0.1	6	0.941631	0.156938	AVE	2.1	1.2	116.819	223.017		0.627389	0.104565	AVE	1.2	0.6	31.8782	191.269		0.86	0.143333	AVE	3	1.4	232.558	348.837		2.81603	0.469338	2.2	1.4	28.4088	78.1243
				UP	2.5	1.5	159.298	265.497				UP	1.4	0.7	63.7563	223.147				UP	3.9	1.9	337.209	453.488				2.9	1.9	35.511	102.982
				LOW	3.1	1	25.0956	37.046				LOW	2.1	0.4	17.206	32.8478				LOW	3	0.9	16	24				6.6	0.9	23.9945	27.7831
1	60	8.36799	0.139466	AVE	3.8	1.2	33.4609	45.4112		6.39312	0.106552	AVE	2.7	0.6	26.5911	42.2329		12.5	0.208333	AVE	3.8	1.4	22.4	30.4		23.7554	0.395924	8.9	1.4	31.5717	37.4651
				UP	4.6	1.5	43.0211	54.9714				UP	3.3	0.7	35.9762	51.618				UP	4.6	1.9	28.8	36.8				11.2	1.9	39.1489	47.1471
				LOW	54.7	1	74.9747	76.3709				LOW	52.8	0.4	47.948	48.8736				LOW	66	0.9	54.2118	55.0459				45.5	0.9	31.9555	32.6003
10	600	71.6242	0.119374	AVE	66.7	1.2	91.7288	93.125		108.034	0.180056	AVE	64	0.6	58.3151	59.2407		119.9	0.199833	AVE	82.5	1.4	67.9733	68.8073		139.569	0.232615	59.6	1.4	41.6997	42.7028
				UP	78.7	1.5	108.483	109.879				UP	75.3	0.7	68.7748	69.7004				UP	98.9	1.9	81.6514	82.4854				73.7	1.9	51.444	52.8053
FCM-ANN corrected to g C per cell
Data in Table 2
substrate	concentration	14C biomass yield (as g/g)			FCM-ANN yield			TTEST
		mean	stdev		average(mean per cell biomass)			p=
phenol	0.1	0.134946	0.0271757		0.35	0.15		0.0709434
	1	0.151451	0.0519382		0.0572222	0.0105848		0.0369652
	10	0.166421	0.0419271		0.118444	0.0166553		0.139283
1-octanol	0.1	0.469338	0.168023		0.366667	0.116667		0.434094
	1	0.395924	0.0243493		0.148333	0.0383333		0.000697828
	10	0.232615	0.0283791		0.0993333	0.0235		0.00334002
	14C	FCMANN	FCM YIELD
PHENOL0.1	0.156938	2.1	0.35
PHENOL0.1	0.104565	1.2	0.2
PHENOL0.1	0.143333	3	0.5
PHENOL1.0	0.139466	3.8	0.0633333
PHENOL1.0	0.106552	2.7	0.045
PHENOL1.0	0.208333	3.8	0.0633333
PHENOL10	0.119374	66.7	0.111167
PHENOL10	0.180056	64	0.106667
PHENOL10	0.199833	82.5	0.1375
OCTANOL0.1	0.596667	1.5	0.25
OCTANOL0.1	0.278333	2.2	0.366667
OCTANOL0.1	0.533333	2.9	0.483333
OCTANOL1	0.383333	6.6	0.11
OCTANOL1	0.38	8.9	0.148333
OCTANOL1	0.423333	11.2	0.186667
OCTANOL10	0.243333	45.5	0.0758333
OCTANOL10	0.253333	59.6	0.0993333
OCTANOL10	0.2	73.7	0.122833
